# Supplementary material for: Role of autophagy in cell-penetrating peptide transfection model
Source: Sci Rep. 2017 Oct 3;7:12635. doi: 10.1038/s41598-017-12747-z (PMC5626743; doi:10.1038/s41598-017-12747-z)
Supplement: Supplementary file 2 — Supplementary Table 1 [file 41598_2017_12747_MOESM2_ESM.xlsx]

## Sheet: Title page
Role of autophagy in cell-penetrating peptide transfection model
Moataz Dowaidara*, Maxime Gestina, Carmine Pasquale Cerratoa, Mohammed Hakim Jafferalia, Helerin Margusb,c, Paula Ann Kivistikd, Kariem Ezzate, Einar Hallberga, Margus Poogab, Mattias Hällbrinka, and Ülo Langela,c*
aDepartment of Neurochemistry, The Arrhenius Laboratories for Natural Sciences, Stockholm University, Svante Arrhenius väg 16B, SE-10691 Stockholm, Sweden.
bDepartment of Developmental Biology, Institute of Molecular and Cell Biology, University of Tartu, 23 Riia Street, 51010, Tartu, Estonia
cLaboratory of Molecular Biotechnology, Institute of Technology, University of Tartu, Nooruse, 50411 Tartu, Estonia.
dEstonian Genome Center, University of Tartu, Tartu, Estonia.
eDepartment of Laboratory Medicine, Karolinska Institutet, Huddinge, Sweden.
*Corresponding authors at Dpt. Neurochemistry, Stockholm University, S.Arrheniusv. 16B, SE-106 91 Stockholm, Sweden. E-mail address: moataz@neurochem.su.se (Moataz Dowaidar), Ülo Langel. Tel: +46-8-161 793; Fax: +46-8-161 371; E-mail: ulo@neurochem.su.se.

## Sheet: control vs PF14
test_id	gene_id	gene	locus	sample_1	sample_2	status	value_1	value_2	log2(fold_change)	test_stat	p_value	q_value	significant
ENSG00000232220	ENSG00000232220	AC008440,5	19:54357834-54379691	Control	PF14	OK	25.7921	70.5079	1.45086	2.91739	5e-05	0.00446653	yes
ENSG00000256261	ENSG00000256261	AC104698,1	2:30454396-30546596	Control	PF14	OK	5.11798	8.77295	0.777489	2.2298	0.0001	0.00823948	yes
ENSG00000154734	ENSG00000154734	ADAMTS1	21:28208605-28217728	Control	PF14	OK	24.7206	44.5585	0.849989	5.868	5e-05	0.00446653	yes
ENSG00000148926	ENSG00000148926	ADM	11:10326226-10328944	Control	PF14	OK	10.7599	19.6419	0.868272	4.96462	5e-05	0.00446653	yes
ENSG00000128165	ENSG00000128165	ADM2	22:50919984-50924869	Control	PF14	OK	1.10319	0.485771	-1.18333	-2.26223	5e-05	0.00446653	yes
ENSG00000169252	ENSG00000169252	ADRB2	5:148206155-148208196	Control	PF14	OK	2.61478	4.70075	0.846203	4.11752	5e-05	0.00446653	yes
ENSG00000106546	ENSG00000106546	AHR	7:17319457-17385776	Control	PF14	OK	7.92944	11.7017	0.561424	3.662	5e-05	0.00446653	yes
ENSG00000266731	ENSG00000266731	AL732314,1	X:425315-425416	Control	PF14	OK	47.592	0	#NAME?	#NAME?	5e-05	0.00446653	yes
ENSG00000139211	ENSG00000139211	AMIGO2	12:47469489-47630443	Control	PF14	OK	24.5528	35.9299	0.549296	3.90617	5e-05	0.00446653	yes
ENSG00000114019	ENSG00000114019	AMOTL2	3:134070693-134094321	Control	PF14	OK	20.4671	41.0157	1.00287	6.49881	5e-05	0.00446653	yes
ENSG00000148677	ENSG00000148677	ANKRD1	10:92671852-92681033	Control	PF14	OK	4.4965	7.78516	0.791925	4.70739	5e-05	0.00446653	yes
ENSG00000135046	ENSG00000135046	ANXA1	9:75766672-75785309	Control	PF14	OK	261.917	377.362	0.526838	3.55889	5e-05	0.00446653	yes
ENSG00000150347	ENSG00000150347	ARID5B	10:63661058-63856703	Control	PF14	OK	3.4127	4.58765	0.426842	3.36136	5e-05	0.00446653	yes
ENSG00000175906	ENSG00000175906	ARL4D	17:41476326-41478505	Control	PF14	OK	5.66978	4.10842	-0.464709	-2.35027	0.0001	0.00823948	yes
ENSG00000113369	ENSG00000113369	ARRDC3	5:90664540-90679176	Control	PF14	OK	12.255	7.71118	-0.66835	-4.04416	5e-05	0.00446653	yes
ENSG00000070669	ENSG00000070669	ASNS	7:97481429-97501854	Control	PF14	OK	39.3164	22.4967	-0.805417	-5.15038	5e-05	0.00446653	yes
ENSG00000162772	ENSG00000162772	ATF3	1:212738675-212794119	Control	PF14	OK	36.2946	274.527	2.91912	19.0381	5e-05	0.00446653	yes
ENSG00000095739	ENSG00000095739	BAMBI	10:28966270-28971868	Control	PF14	OK	4.31915	6.4128	0.570209	3.20093	5e-05	0.00446653	yes
ENSG00000105327	ENSG00000105327	BBC3	19:47724080-47736023	Control	PF14	OK	5.25825	2.37036	-1.14948	-4.46554	5e-05	0.00446653	yes
ENSG00000236824	ENSG00000236824	BCYRN1	2:47419543-47572213	Control	PF14	OK	10.6079	13.7706	0.376448	2.59067	5e-05	0.00446653	yes
ENSG00000176697	ENSG00000176697	BDNF	11:27528384-27899195	Control	PF14	OK	4.20406	5.72522	0.445547	3.23465	5e-05	0.00446653	yes
ENSG00000105829	ENSG00000105829	BET1	7:93592073-93640425	Control	PF14	OK	21.1193	17.1856	-0.297363	-2.36939	5e-05	0.00446653	yes
ENSG00000134107	ENSG00000134107	BHLHE40	3:4938492-5027008	Control	PF14	OK	18.0901	29.29	0.695208	3.95638	5e-05	0.00446653	yes
ENSG00000133639	ENSG00000133639	BTG1	12:92378755-92583436	Control	PF14	OK	43.3739	31.1019	-0.479825	-3.41291	5e-05	0.00446653	yes
ENSG00000163026	ENSG00000163026	C2orf44	2:24232950-24286551	Control	PF14	OK	4.11354	2.81894	-0.54523	-2.86916	5e-05	0.00446653	yes
ENSG00000221886	ENSG00000221886	C5orf54	5:159820154-159827104	Control	PF14	OK	1.63882	0.862627	-0.925846	-3.16143	5e-05	0.00446653	yes
ENSG00000176907	ENSG00000176907	C8orf4	8:40010988-40012821	Control	PF14	OK	60.1001	85.493	0.508438	3.76797	5e-05	0.00446653	yes
ENSG00000106144	ENSG00000106144	CASP2	7:142985307-143004789	Control	PF14	OK	7.97093	6.60025	-0.272228	-2.0397	0.0001	0.00823948	yes
ENSG00000159873	ENSG00000159873	CCDC117	22:29168661-29185283	Control	PF14	OK	11.2733	8.75197	-0.365225	-2.56918	5e-05	0.00446653	yes
ENSG00000024862	ENSG00000024862	CCDC28A	6:139094656-139114456	Control	PF14	OK	5.27123	3.67436	-0.520644	-2.44424	5e-05	0.00446653	yes
ENSG00000177352	ENSG00000177352	CCDC71	3:49199967-49203754	Control	PF14	OK	14.329	17.9856	0.327904	2.65976	5e-05	0.00446653	yes
ENSG00000105248	ENSG00000105248	CCDC94	19:4247075-4269087	Control	PF14	OK	19.5117	24.1051	0.305003	2.50752	5e-05	0.00446653	yes
ENSG00000108691	ENSG00000108691	CCL2	17:32581899-32584222	Control	PF14	OK	51.7416	88.4979	0.774317	5.9225	5e-05	0.00446653	yes
ENSG00000110092	ENSG00000110092	CCND1	11:69455854-69490184	Control	PF14	OK	23.6672	31.8212	0.427098	2.63514	5e-05	0.00446653	yes
ENSG00000162063	ENSG00000162063	CCNF	16:2479394-2509980	Control	PF14	OK	10.6936	8.57254	-0.318953	-2.24367	5e-05	0.00446653	yes
ENSG00000138764	ENSG00000138764	CCNG2	4:78078303-78415440	Control	PF14	OK	3.22009	1.30131	-1.30714	-3.11279	5e-05	0.00446653	yes
ENSG00000163660	ENSG00000163660	CCNL1	3:156864296-156878549	Control	PF14	OK	13.7722	20.2603	0.556895	2.87477	5e-05	0.00446653	yes
ENSG00000129315	ENSG00000129315	CCNT1	12:49082246-49110681	Control	PF14	OK	6.75065	5.20967	-0.373834	-2.32469	5e-05	0.00446653	yes
ENSG00000134690	ENSG00000134690	CDCA8	1:38158089-38175391	Control	PF14	OK	39.8643	29.5263	-0.433097	-3.13446	5e-05	0.00446653	yes
ENSG00000111276	ENSG00000111276	CDKN1B	12:12867991-12875305	Control	PF14	OK	35.799	23.0931	-0.632459	-4.25888	5e-05	0.00446653	yes
ENSG00000128965	ENSG00000128965	CHAC1	15:41245159-41248710	Control	PF14	OK	47.824	8.35532	-2.51697	-13.5006	5e-05	0.00446653	yes
ENSG00000164442	ENSG00000164442	CITED2	6:139693392-139695757	Control	PF14	OK	33.1712	99.2868	1.58167	10.9302	5e-05	0.00446653	yes
ENSG00000113240	ENSG00000113240	CLK4	5:178029664-178057616	Control	PF14	OK	6.25435	4.57584	-0.450825	-2.34854	5e-05	0.00446653	yes
ENSG00000144655	ENSG00000144655	CSRNP1	3:39183345-39196053	Control	PF14	OK	7.62154	21.8786	1.52137	11.3764	5e-05	0.00446653	yes
ENSG00000267598	ENSG00000267598	CTC-250I14,6	19:13261228-13265722	Control	PF14	OK	39.5474	77.6685	0.973746	3.07768	5e-05	0.00446653	yes
ENSG00000224578	ENSG00000224578	CTD-2119F7,2	16:51679666-51681043	Control	PF14	OK	21.0448	26.8486	0.351386	2.63628	5e-05	0.00446653	yes
ENSG00000267519	ENSG00000267519	CTD-3252C9,4	19:13945329-13947173	Control	PF14	OK	7.83695	29.2775	1.90143	12.6708	5e-05	0.00446653	yes
ENSG00000118523	ENSG00000118523	CTGF	6:132269315-132398533	Control	PF14	OK	72.1802	331.155	2.19783	15.0257	5e-05	0.00446653	yes
ENSG00000116761	ENSG00000116761	CTH	1:70876900-70905534	Control	PF14	OK	7.22334	3.57431	-1.015	-4.03821	5e-05	0.00446653	yes
ENSG00000163739	ENSG00000163739	CXCL1	4:74735109-74736959	Control	PF14	OK	30.9686	47.6748	0.622421	4.62696	5e-05	0.00446653	yes
ENSG00000081041	ENSG00000081041	CXCL2	4:74962751-74965010	Control	PF14	OK	16.4498	41.0861	1.32059	9.081	5e-05	0.00446653	yes
ENSG00000163734	ENSG00000163734	CXCL3	4:74902305-74904524	Control	PF14	OK	4.92776	9.66497	0.971834	4.55605	5e-05	0.00446653	yes
ENSG00000140465	ENSG00000140465	CYP1A1	15:75011882-75017951	Control	PF14	OK	3.66107	2.34721	-0.641315	-2.79032	5e-05	0.00446653	yes
ENSG00000138061	ENSG00000138061	CYP1B1	2:38150329-38408997	Control	PF14	OK	21.0013	13.0628	-0.685021	-4.28538	5e-05	0.00446653	yes
ENSG00000142871	ENSG00000142871	CYR61	1:86046443-86049645	Control	PF14	OK	170.388	857.516	2.33134	15.5142	5e-05	0.00446653	yes
ENSG00000137992	ENSG00000137992	DBT	1:100659735-100715390	Control	PF14	OK	5.79018	4.30516	-0.427541	-2.96944	5e-05	0.00446653	yes
ENSG00000168209	ENSG00000168209	DDIT4	10:74033677-74035794	Control	PF14	OK	80.3654	22.3495	-1.84633	-6.42878	5e-05	0.00446653	yes
ENSG00000160570	ENSG00000160570	DEDD2	19:42702749-42724292	Control	PF14	OK	15.9634	10.2649	-0.637054	-4.03002	5e-05	0.00446653	yes
ENSG00000107984	ENSG00000107984	DKK1	10:54074055-54077802	Control	PF14	OK	19.2161	38.4417	1.00036	4.68894	5e-05	0.00446653	yes
ENSG00000144355	ENSG00000144355	DLX1	2:172949467-172954405	Control	PF14	OK	8.62108	6.75338	-0.352261	-2.11253	0.0001	0.00823948	yes
ENSG00000165506	ENSG00000165506	DNAAF2	14:50091891-50101948	Control	PF14	OK	6.10408	8.91306	0.546146	4.09853	5e-05	0.00446653	yes
ENSG00000120129	ENSG00000120129	DUSP1	5:172185228-172204777	Control	PF14	OK	53.5758	113.355	1.08119	7.58322	5e-05	0.00446653	yes
ENSG00000158050	ENSG00000158050	DUSP2	2:96808904-96811179	Control	PF14	OK	17.6308	37.2217	1.07804	8.01316	5e-05	0.00446653	yes
ENSG00000120875	ENSG00000120875	DUSP4	8:29190580-29208185	Control	PF14	OK	10.8468	19.3447	0.834667	6.02485	5e-05	0.00446653	yes
ENSG00000138166	ENSG00000138166	DUSP5	10:112257595-112271302	Control	PF14	OK	3.80452	21.0421	2.46749	15.1112	5e-05	0.00446653	yes
ENSG00000139318	ENSG00000139318	DUSP6	12:89741008-89747048	Control	PF14	OK	0.980565	7.95333	3.01987	5.67654	5e-05	0.00446653	yes
ENSG00000007968	ENSG00000007968	E2F2	1:23832921-23857712	Control	PF14	OK	5.08853	3.71215	-0.454992	-2.88644	5e-05	0.00446653	yes
ENSG00000165891	ENSG00000165891	E2F7	12:77415026-77459360	Control	PF14	OK	6.57549	5.38005	-0.289478	-2.04057	5e-05	0.00446653	yes
ENSG00000078401	ENSG00000078401	EDN1	6:12290595-12297427	Control	PF14	OK	1.52621	9.21768	2.59445	11.3381	5e-05	0.00446653	yes
ENSG00000127129	ENSG00000127129	EDN2	1:41944445-41950344	Control	PF14	OK	14.0924	21.4941	0.609027	4.00675	5e-05	0.00446653	yes
ENSG00000169242	ENSG00000169242	EFNA1	1:155099935-155107333	Control	PF14	OK	43.8379	30.0802	-0.543366	-3.35305	5e-05	0.00446653	yes
ENSG00000125266	ENSG00000125266	EFNB2	13:107142078-107187462	Control	PF14	OK	5.84417	8.65241	0.566104	4.43022	5e-05	0.00446653	yes
ENSG00000120738	ENSG00000120738	EGR1	5:137801178-137805004	Control	PF14	OK	6.1498	77.707	3.65943	25.6232	5e-05	0.00446653	yes
ENSG00000122877	ENSG00000122877	EGR2	10:64571755-64679660	Control	PF14	OK	0.138712	1.15462	3.05726	2.97528	5e-05	0.00446653	yes
ENSG00000134531	ENSG00000134531	EMP1	12:13349649-13369708	Control	PF14	OK	31.7216	114.472	1.85146	9.522	5e-05	0.00446653	yes
ENSG00000163064	ENSG00000163064	EN1	2:119599746-119605254	Control	PF14	OK	1.08039	1.74094	0.688316	2.05849	0.0001	0.00823948	yes
ENSG00000142627	ENSG00000142627	EPHA2	1:16450831-16483824	Control	PF14	OK	47.9245	72.6752	0.600699	4.00928	5e-05	0.00446653	yes
ENSG00000227184	ENSG00000227184	EPPK1	8:144939496-144952632	Control	PF14	OK	4.22425	5.87463	0.475802	3.55481	5e-05	0.00446653	yes
ENSG00000124882	ENSG00000124882	EREG	4:75230859-75254468	Control	PF14	OK	3.43672	8.06462	1.23058	8.12903	5e-05	0.00446653	yes
ENSG00000116285	ENSG00000116285	ERRFI1	1:8064463-8086368	Control	PF14	OK	27.7523	56.0416	1.01389	6.94527	5e-05	0.00446653	yes
ENSG00000223496	ENSG00000223496	EXOSC6	16:70284133-70285833	Control	PF14	OK	7.90049	10.4745	0.406874	2.69436	5e-05	0.00446653	yes
ENSG00000117525	ENSG00000117525	F3	1:94994780-95007356	Control	PF14	OK	21.5888	42.1565	0.965472	6.58337	5e-05	0.00446653	yes
ENSG00000174132	ENSG00000174132	FAM174A	5:99871008-99922445	Control	PF14	OK	10.9017	14.8415	0.445083	2.95168	5e-05	0.00446653	yes
ENSG00000196227	ENSG00000196227	FAM217B	20:58508818-58523735	Control	PF14	OK	4.95646	3.65161	-0.440779	-2.40611	5e-05	0.00446653	yes
ENSG00000112773	ENSG00000112773	FAM46A	6:82201155-82462491	Control	PF14	OK	20.5774	13.5709	-0.600543	-4.25714	5e-05	0.00446653	yes
ENSG00000112029	ENSG00000112029	FBXO5	6:153291663-153304714	Control	PF14	OK	19.305	13.8875	-0.475184	-3.64204	5e-05	0.00446653	yes
ENSG00000170345	ENSG00000170345	FOS	14:75745476-75748933	Control	PF14	OK	3.72338	127.246	5.09487	16.4677	5e-05	0.00446653	yes
ENSG00000125740	ENSG00000125740	FOSB	19:45882891-45982086	Control	PF14	OK	1.04069	93.3682	6.48731	6.36423	5e-05	0.00446653	yes
ENSG00000175592	ENSG00000175592	FOSL1	11:65659519-65668044	Control	PF14	OK	33.9681	89.8234	1.40291	9.84747	5e-05	0.00446653	yes
ENSG00000075426	ENSG00000075426	FOSL2	2:28607275-28640179	Control	PF14	OK	17.7711	25.4681	0.519159	2.49488	5e-05	0.00446653	yes
ENSG00000054598	ENSG00000054598	FOXC1	6:1610680-1614127	Control	PF14	OK	5.32102	7.29315	0.454841	3.42565	5e-05	0.00446653	yes
ENSG00000164379	ENSG00000164379	FOXQ1	6:1312674-1314992	Control	PF14	OK	4.79041	3.58553	-0.417961	-2.33548	0.0001	0.00823948	yes
ENSG00000181274	ENSG00000181274	FRAT2	10:99092254-99102770	Control	PF14	OK	8.85122	5.8718	-0.592074	-3.96956	5e-05	0.00446653	yes
ENSG00000157240	ENSG00000157240	FZD1	7:90893782-90898123	Control	PF14	OK	4.46566	5.61582	0.330625	2.51307	5e-05	0.00446653	yes
ENSG00000116717	ENSG00000116717	GADD45A	1:68150743-68154021	Control	PF14	OK	30.6962	45.8677	0.579421	4.08737	5e-05	0.00446653	yes
ENSG00000099860	ENSG00000099860	GADD45B	19:2476119-2478257	Control	PF14	OK	13.5324	23.1423	0.774111	4.94642	5e-05	0.00446653	yes
ENSG00000141448	ENSG00000141448	GATA6	18:19749403-19785192	Control	PF14	OK	3.63797	5.21255	0.518857	3.43346	5e-05	0.00446653	yes
ENSG00000181773	ENSG00000181773	GPR3	1:27719147-27722318	Control	PF14	OK	0.474629	1.20695	1.3465	3.19934	5e-05	0.00446653	yes
ENSG00000164284	ENSG00000164284	GRPEL2	5:148724992-148737205	Control	PF14	OK	16.558	11.1718	-0.567665	-3.90903	5e-05	0.00446653	yes
ENSG00000170961	ENSG00000170961	HAS2	8:122624355-122656933	Control	PF14	OK	0.887069	1.46782	0.726558	2.98342	5e-05	0.00446653	yes
ENSG00000113070	ENSG00000113070	HBEGF	5:139712427-139726216	Control	PF14	OK	9.3195	17.4837	0.907689	6.65973	5e-05	0.00446653	yes
ENSG00000051108	ENSG00000051108	HERPUD1	16:56965959-56977798	Control	PF14	OK	57.8325	33.3706	-0.793303	-5.15638	5e-05	0.00446653	yes
ENSG00000206341	ENSG00000206341	HLA-H	6:29855070-29858259	Control	PF14	OK	21.4645	27.9328	0.380002	2.96533	5e-05	0.00446653	yes
ENSG00000186603	ENSG00000186603	HPDL	1:45792544-45794347	Control	PF14	OK	13.3798	18.1511	0.440008	3.5434	5e-05	0.00446653	yes
ENSG00000196639	ENSG00000196639	HRH1	3:11178778-11305243	Control	PF14	OK	7.95546	10.4943	0.399582	2.91984	5e-05	0.00446653	yes
ENSG00000125968	ENSG00000125968	ID1	20:30193085-30194318	Control	PF14	OK	111.466	177.995	0.675231	4.79258	5e-05	0.00446653	yes
ENSG00000160888	ENSG00000160888	IER2	19:13261228-13265722	Control	PF14	OK	22.6466	44.7012	0.981022	5.57133	5e-05	0.00446653	yes
ENSG00000137331	ENSG00000137331	IER3	6:30710975-30712331	Control	PF14	OK	120.17	188.121	0.646588	4.5703	5e-05	0.00446653	yes
ENSG00000162783	ENSG00000162783	IER5	1:181057637-181059977	Control	PF14	OK	14.1688	18.0151	0.346484	2.6593	5e-05	0.00446653	yes
ENSG00000146678	ENSG00000146678	IGFBP1	7:45927955-45933267	Control	PF14	OK	1.10743	4.74044	2.0978	6.77991	5e-05	0.00446653	yes
ENSG00000095752	ENSG00000095752	IL11	19:55875756-55881831	Control	PF14	OK	25.1859	41.355	0.715442	4.50614	5e-05	0.00446653	yes
ENSG00000136244	ENSG00000136244	IL6	7:22765013-22771621	Control	PF14	OK	10.6848	27.3206	1.35443	6.80714	5e-05	0.00446653	yes
ENSG00000169429	ENSG00000169429	IL8	4:74606222-74609433	Control	PF14	OK	18.182	32.1702	0.823218	6.02143	5e-05	0.00446653	yes
ENSG00000111653	ENSG00000111653	ING4	12:6759445-6772314	Control	PF14	OK	10.7442	6.72412	-0.676139	-2.8948	5e-05	0.00446653	yes
ENSG00000159556	ENSG00000159556	ISL2	15:76629064-76634817	Control	PF14	OK	3.23773	1.1006	-1.55669	-4.42818	5e-05	0.00446653	yes
ENSG00000177606	ENSG00000177606	JUN	1:59246464-59249785	Control	PF14	OK	5.11041	26.1679	2.35629	16.7896	5e-05	0.00446653	yes
ENSG00000171223	ENSG00000171223	JUNB	19:12873816-12985765	Control	PF14	OK	33.6513	92.07	1.45207	4.17387	5e-05	0.00446653	yes
ENSG00000130522	ENSG00000130522	JUND	19:18390562-18392432	Control	PF14	OK	19.2385	51.2785	1.41436	9.74463	5e-05	0.00446653	yes
ENSG00000184185	ENSG00000184185	KCNJ12	17:21279508-21323179	Control	PF14	OK	2.15641	3.25951	0.596021	3.63172	5e-05	0.00446653	yes
ENSG00000164626	ENSG00000164626	KCNK5	6:39156748-39197226	Control	PF14	OK	2.64055	3.419	0.372736	2.24152	5e-05	0.00446653	yes
ENSG00000132510	ENSG00000132510	KDM6B	17:7743221-7758114	Control	PF14	OK	2.04614	4.10799	1.00553	2.88612	5e-05	0.00446653	yes
ENSG00000155090	ENSG00000155090	KLF10	8:103661006-103668130	Control	PF14	OK	10.1417	15.1385	0.577921	4.3716	5e-05	0.00446653	yes
ENSG00000127528	ENSG00000127528	KLF2	19:16435627-16438685	Control	PF14	OK	2.80251	16.8843	2.59089	6.31309	5e-05	0.00446653	yes
ENSG00000136826	ENSG00000136826	KLF4	9:110247132-110252763	Control	PF14	OK	56.7364	86.628	0.610559	4.27503	5e-05	0.00446653	yes
ENSG00000102554	ENSG00000102554	KLF5	13:73629113-73651676	Control	PF14	OK	29.8526	47.7556	0.677813	4.37619	5e-05	0.00446653	yes
ENSG00000067082	ENSG00000067082	KLF6	10:3818187-3827473	Control	PF14	OK	15.1208	42.1193	1.47795	8.93106	5e-05	0.00446653	yes
ENSG00000174010	ENSG00000174010	KLHL15	X:24001836-24045303	Control	PF14	OK	2.93304	2.3043	-0.348069	-2.4112	5e-05	0.00446653	yes
ENSG00000162413	ENSG00000162413	KLHL21	1:6650783-6684093	Control	PF14	OK	29.319	22.266	-0.396993	-2.59392	5e-05	0.00446653	yes
ENSG00000130164	ENSG00000130164	LDLR	19:11200037-11266484	Control	PF14	OK	23.3529	44.069	0.916165	2.42728	0.0001	0.00823948	yes
ENSG00000121931	ENSG00000121931	LRIF1	1:111486088-111506701	Control	PF14	OK	12.7389	8.97741	-0.504867	-3.63467	5e-05	0.00446653	yes
ENSG00000139263	ENSG00000139263	LRIG3	12:59265930-59314303	Control	PF14	OK	4.73964	3.37003	-0.492015	-2.13162	5e-05	0.00446653	yes
ENSG00000153714	ENSG00000153714	LURAP1L	9:12685438-12822130	Control	PF14	OK	14.654	9.82874	-0.576217	-3.37721	5e-05	0.00446653	yes
ENSG00000124688	ENSG00000124688	MAD2L1BP	6:43597276-43608689	Control	PF14	OK	32.143	24.7205	-0.378795	-2.98417	5e-05	0.00446653	yes
ENSG00000185022	ENSG00000185022	MAFF	22:38507501-38612518	Control	PF14	OK	9.06776	16.7551	0.885782	6.24295	5e-05	0.00446653	yes
ENSG00000198517	ENSG00000198517	MAFK	7:1570349-1582679	Control	PF14	OK	43.9148	54.5531	0.312955	2.19909	5e-05	0.00446653	yes
ENSG00000107968	ENSG00000107968	MAP3K8	10:30722865-30750762	Control	PF14	OK	14.3776	24.0738	0.74364	4.24875	5e-05	0.00446653	yes
ENSG00000143384	ENSG00000143384	MCL1	1:150547031-150552066	Control	PF14	OK	68.5978	113.118	0.721592	4.85191	5e-05	0.00446653	yes
ENSG00000130772	ENSG00000130772	MED18	1:28655512-28662476	Control	PF14	OK	14.2051	10.5035	-0.435542	-2.44971	5e-05	0.00446653	yes
ENSG00000176624	ENSG00000176624	MEX3C	18:48700919-48744674	Control	PF14	OK	7.71411	6.36665	-0.276966	-2.19669	0.0001	0.00823948	yes
ENSG00000168389	ENSG00000168389	MFSD2A	1:40420801-40435638	Control	PF14	OK	2.1516	3.22161	0.582373	2.00828	0.0001	0.00823948	yes
ENSG00000124217	ENSG00000124217	MOCS3	20:49575362-49577820	Control	PF14	OK	6.09073	7.91946	0.378786	2.62807	5e-05	0.00446653	yes
ENSG00000129282	ENSG00000129282	MRM1	17:34958000-34965407	Control	PF14	OK	15.1016	11.5399	-0.388072	-2.82154	5e-05	0.00446653	yes
ENSG00000224287	ENSG00000224287	MSL3P1	2:234774082-234777090	Control	PF14	OK	10.4993	8.25063	-0.347713	-2.48989	5e-05	0.00446653	yes
ENSG00000127989	ENSG00000127989	MTERF	7:91321322-91510034	Control	PF14	OK	7.8711	5.54503	-0.505371	-2.60628	5e-05	0.00446653	yes
ENSG00000211459	ENSG00000211459	MT-RNR1	MT:647-1601	Control	PF14	OK	1119.56	884.257	-0.340389	-2.30459	0.0001	0.00823948	yes
ENSG00000210151	ENSG00000210151	MT-TS1	MT:7445-7514	Control	PF14	OK	69391.2	29977.8	-1.21086	-3.02201	0.0001	0.00823948	yes
ENSG00000205277	ENSG00000205277	MUC12	7:100612903-100662230	Control	PF14	OK	2.32654	4.68933	1.01119	2.13709	0.0001	0.00823948	yes
ENSG00000179820	ENSG00000179820	MYADM	19:54357834-54379691	Control	PF14	OK	25.9893	74.7201	1.52358	9.41621	5e-05	0.00446653	yes
ENSG00000136997	ENSG00000136997	MYC	8:128747679-128753674	Control	PF14	OK	111.864	70.1544	-0.673146	-4.49868	5e-05	0.00446653	yes
ENSG00000007944	ENSG00000007944	MYLIP	6:16129355-16148479	Control	PF14	OK	5.94063	3.6217	-0.713949	-3.96298	5e-05	0.00446653	yes
ENSG00000145911	ENSG00000145911	N4BP3	5:177540443-177553088	Control	PF14	OK	1.96925	1.44461	-0.446968	-2.60585	5e-05	0.00446653	yes
ENSG00000144959	ENSG00000144959	NCEH1	3:172348038-172429008	Control	PF14	OK	14.1515	18.9747	0.423117	2.9538	5e-05	0.00446653	yes
ENSG00000111912	ENSG00000111912	NCOA7	6:126102306-126252266	Control	PF14	OK	33.5836	42.2459	0.331053	2.31688	5e-05	0.00446653	yes
ENSG00000165795	ENSG00000165795	NDRG2	14:21484921-21572881	Control	PF14	OK	1.15158	0.559658	-1.041	-0.423552	5e-05	0.00446653	yes
ENSG00000111859	ENSG00000111859	NEDD9	6:11173684-11382581	Control	PF14	OK	7.27093	23.7449	1.70741	12.0872	5e-05	0.00446653	yes
ENSG00000165030	ENSG00000165030	NFIL3	9:94171326-94186144	Control	PF14	OK	13.4225	10.7126	-0.325344	-2.54957	5e-05	0.00446653	yes
ENSG00000100906	ENSG00000100906	NFKBIA	14:35870716-35873955	Control	PF14	OK	56.1818	77.0965	0.456564	2.93147	5e-05	0.00446653	yes
ENSG00000144802	ENSG00000144802	NFKBIZ	3:101498045-101579866	Control	PF14	OK	5.43029	17.488	1.68726	6.93099	5e-05	0.00446653	yes
ENSG00000134259	ENSG00000134259	NGF	1:115825654-115910693	Control	PF14	OK	1.93111	3.93394	1.02654	3.17924	5e-05	0.00446653	yes
ENSG00000183691	ENSG00000183691	NOG	17:54671059-54672951	Control	PF14	OK	3.73211	7.72245	1.04907	5.83033	5e-05	0.00446653	yes
ENSG00000249353	ENSG00000249353	NPM1P27	5:92953774-93447404	Control	PF14	OK	87.9003	112.19	0.352008	2.17069	5e-05	0.00446653	yes
ENSG00000123358	ENSG00000123358	NR4A1	12:52416615-52453291	Control	PF14	OK	36.7502	303.381	3.04531	13.4545	5e-05	0.00446653	yes
ENSG00000153234	ENSG00000153234	NR4A2	2:157180943-157198860	Control	PF14	OK	8.35206	25.725	1.62297	11.5384	5e-05	0.00446653	yes
ENSG00000119508	ENSG00000119508	NR4A3	9:102584136-102629173	Control	PF14	OK	4.08715	10.6036	1.37538	9.84654	5e-05	0.00446653	yes
ENSG00000074590	ENSG00000074590	NUAK1	12:106457117-106533811	Control	PF14	OK	4.54663	5.67731	0.320412	2.06006	5e-05	0.00446653	yes
ENSG00000163545	ENSG00000163545	NUAK2	1:205271186-205290883	Control	PF14	OK	1.56004	3.49579	1.16404	5.90261	5e-05	0.00446653	yes
ENSG00000176046	ENSG00000176046	NUPR1	16:28548605-28550495	Control	PF14	OK	18.2351	10.5776	-0.785703	-3.91147	5e-05	0.00446653	yes
ENSG00000079482	ENSG00000079482	OPHN1	X:67262185-67653755	Control	PF14	OK	4.44533	0.892389	-2.31654	-1.19674	5e-05	0.00446653	yes
ENSG00000091651	ENSG00000091651	ORC6	16:46723554-46732306	Control	PF14	OK	33.9047	26.8126	-0.338576	-2.33674	5e-05	0.00446653	yes
ENSG00000164920	ENSG00000164920	OSR2	8:99956630-99964332	Control	PF14	OK	2.84502	7.35019	1.36934	5.52937	5e-05	0.00446653	yes
ENSG00000165312	ENSG00000165312	OTUD1	10:23728197-23731308	Control	PF14	OK	5.78359	7.92477	0.454403	3.39513	5e-05	0.00446653	yes
ENSG00000099260	ENSG00000099260	PALMD	1:100111498-100160097	Control	PF14	OK	13.3254	20.0557	0.589833	4.29072	5e-05	0.00446653	yes
ENSG00000162396	ENSG00000162396	PARS2	1:55222570-55230187	Control	PF14	OK	2.46797	1.28556	-0.940932	-3.62326	5e-05	0.00446653	yes
ENSG00000088356	ENSG00000088356	PDRG1	20:30435439-30539895	Control	PF14	OK	49.471	37.7342	-0.39071	-2.73231	5e-05	0.00446653	yes
ENSG00000132326	ENSG00000132326	PER2	2:239140324-239198743	Control	PF14	OK	2.10003	4.09027	0.961786	4.16471	5e-05	0.00446653	yes
ENSG00000109118	ENSG00000109118	PHF12	17:27232267-27384234	Control	PF14	OK	16.8679	11.5175	-0.550456	-2.37591	5e-05	0.00446653	yes
ENSG00000139289	ENSG00000139289	PHLDA1	12:76419226-76427712	Control	PF14	OK	8.19545	14.5418	0.827307	5.57295	5e-05	0.00446653	yes
ENSG00000181649	ENSG00000181649	PHLDA2	11:2949502-2950685	Control	PF14	OK	60.3376	77.4028	0.359328	2.53113	5e-05	0.00446653	yes
ENSG00000117461	ENSG00000117461	PIK3R3	1:46505811-46651630	Control	PF14	OK	8.28967	5.78002	-0.520241	-3.58394	5e-05	0.00446653	yes
ENSG00000145632	ENSG00000145632	PLK2	5:57749808-57756087	Control	PF14	OK	54.5332	104.071	0.932359	3.93094	5e-05	0.00446653	yes
ENSG00000173846	ENSG00000173846	PLK3	1:45265896-45272957	Control	PF14	OK	6.60059	15.777	1.25716	6.36276	5e-05	0.00446653	yes
ENSG00000170836	ENSG00000170836	PPM1D	17:58677543-58741849	Control	PF14	OK	10.1589	7.16437	-0.503826	-3.84803	5e-05	0.00446653	yes
ENSG00000087074	ENSG00000087074	PPP1R15A	19:49375648-49379314	Control	PF14	OK	45.8827	102.283	1.15655	8.09742	5e-05	0.00446653	yes
ENSG00000158615	ENSG00000158615	PPP1R15B	1:204346977-204463852	Control	PF14	OK	25.6096	33.5183	0.388261	2.36789	5e-05	0.00446653	yes
ENSG00000119938	ENSG00000119938	PPP1R3C	10:93388198-93392811	Control	PF14	OK	22.4406	17.4031	-0.366764	-2.54862	5e-05	0.00446653	yes
ENSG00000135069	ENSG00000135069	PSAT1	9:80912058-80945009	Control	PF14	OK	95.6619	74.1109	-0.368259	-2.50378	5e-05	0.00446653	yes
ENSG00000134222	ENSG00000134222	PSRC1	1:109822177-109825808	Control	PF14	OK	23.5589	16.9439	-0.4755	-3.17296	5e-05	0.00446653	yes
ENSG00000171522	ENSG00000171522	PTGER4	5:40679599-40693837	Control	PF14	OK	1.62414	5.46313	1.75005	3.95133	5e-05	0.00446653	yes
ENSG00000073756	ENSG00000073756	PTGS2	1:186640922-186649559	Control	PF14	OK	12.4454	29.4602	1.24315	8.76471	5e-05	0.00446653	yes
ENSG00000087494	ENSG00000087494	PTHLH	12:28111016-28125638	Control	PF14	OK	2.95032	8.82334	1.58045	5.30589	5e-05	0.00446653	yes
ENSG00000166024	ENSG00000166024	R3HCC1L	10:99894386-100004654	Control	PF14	OK	5.03616	3.27924	-0.618964	-2.57774	5e-05	0.00446653	yes
ENSG00000160271	ENSG00000160271	RALGDS	9:135973106-136039332	Control	PF14	OK	6.64234	10.6206	0.677099	2.58149	5e-05	0.00446653	yes
ENSG00000068028	ENSG00000068028	RASSF1	3:50367218-50378411	Control	PF14	OK	47.5995	36.1335	-0.397611	-2.84068	5e-05	0.00446653	yes
ENSG00000198774	ENSG00000198774	RASSF9	12:86198330-86230348	Control	PF14	OK	1.10075	1.92807	0.808669	2.51884	5e-05	0.00446653	yes
ENSG00000159200	ENSG00000159200	RCAN1	21:35885439-35987441	Control	PF14	OK	17.4003	22.6967	0.383368	2.71812	5e-05	0.00446653	yes
ENSG00000054967	ENSG00000054967	RELT	11:73087308-73108519	Control	PF14	OK	5.02694	6.87492	0.451662	2.47573	5e-05	0.00446653	yes
ENSG00000102760	ENSG00000102760	RGCC	13:42031694-42045018	Control	PF14	OK	3.57651	11.7937	1.7214	5.08012	5e-05	0.00446653	yes
ENSG00000116741	ENSG00000116741	RGS2	1:192778168-192781403	Control	PF14	OK	24.1879	44.5316	0.880547	6.58606	5e-05	0.00446653	yes
ENSG00000167550	ENSG00000167550	RHEBL1	12:49458467-49463808	Control	PF14	OK	4.46771	1.86422	-1.26096	-3.52307	5e-05	0.00446653	yes
ENSG00000265150	ENSG00000265150	RN7SL2	14:50329270-50329567	Control	PF14	OK	37.8484	20.8478	-0.86034	-3.35021	5e-05	0.00446653	yes
ENSG00000226958	ENSG00000226958	RNA28S5	X:108297360-108297792	Control	PF14	OK	1766.74	1349.57	-0.388588	-2.58632	5e-05	0.00446653	yes
ENSG00000115963	ENSG00000115963	RND3	2:151324708-151395525	Control	PF14	OK	38.9481	100.546	1.36823	9.05952	5e-05	0.00446653	yes
ENSG00000118518	ENSG00000118518	RNF146	6:127587754-127609712	Control	PF14	OK	8.21967	5.88573	-0.481859	-2.16842	0.0001	0.00823948	yes
ENSG00000163961	ENSG00000163961	RNF168	3:196195653-196230639	Control	PF14	OK	6.08344	5.03834	-0.271937	-2.24344	5e-05	0.00446653	yes
ENSG00000116514	ENSG00000116514	RNF19B	1:33402045-33430286	Control	PF14	OK	12.7097	16.3115	0.359964	2.87448	5e-05	0.00446653	yes
ENSG00000152193	ENSG00000152193	RNF219	13:79152610-79233314	Control	PF14	OK	6.90209	5.16157	-0.419223	-3.13345	5e-05	0.00446653	yes
ENSG00000146083	ENSG00000146083	RNF44	5:175953697-175965026	Control	PF14	OK	8.92588	6.27177	-0.509121	-2.41378	5e-05	0.00446653	yes
ENSG00000259884	ENSG00000259884	RP11-1100L3,8	12:52416615-52453291	Control	PF14	OK	44.622	367.739	3.04285	11.0803	5e-05	0.00446653	yes
ENSG00000259623	ENSG00000259623	RP11-156E6,1	17:40004769-40007699	Control	PF14	OK	11.3647	8.89848	-0.352926	-2.91295	5e-05	0.00446653	yes
ENSG00000261716	ENSG00000261716	RP11-196G18,22	1:149816064-149820591	Control	PF14	OK	1.40251	0.925323	-0.599985	-2.61211	5e-05	0.00446653	yes
ENSG00000234851	ENSG00000234851	RP11-3P17,3	3:161144214-161166030	Control	PF14	OK	39.5674	63.0676	0.672587	4.51918	5e-05	0.00446653	yes
ENSG00000269926	ENSG00000269926	RP11-442H21,2	10:74033677-74035794	Control	PF14	OK	140.553	35.7316	-1.97584	-9.397	5e-05	0.00446653	yes
ENSG00000244398	ENSG00000244398	RP11-466H18,1	11:16799841-17074583	Control	PF14	OK	170.021	219.918	0.371252	2.32712	0.0001	0.00823948	yes
ENSG00000260006	ENSG00000260006	RP11-469M7,1	2:201689395-201692061	Control	PF14	OK	2.57766	3.68566	0.515864	2.71132	5e-05	0.00446653	yes
ENSG00000247516	ENSG00000247516	RP11-480D4,3	5:8333595-8460776	Control	PF14	OK	19.4335	24.8646	0.355548	2.59661	5e-05	0.00446653	yes
ENSG00000260920	ENSG00000260920	RP1-228H13,5	1:40929990-40932436	Control	PF14	OK	1.64304	0.788825	-1.05859	-3.37372	5e-05	0.00446653	yes
ENSG00000185834	ENSG00000185834	RPL12P4	20:53691154-53691685	Control	PF14	OK	13.2903	19.1205	0.524744	2.45672	0.0001	0.00823948	yes
ENSG00000227063	ENSG00000227063	RPL41P1	20:21735865-21736171	Control	PF14	OK	269.519	359.772	0.416693	2.93703	5e-05	0.00446653	yes
ENSG00000198853	ENSG00000198853	RUSC2	9:35490123-35563896	Control	PF14	OK	13.6832	17.125	0.323696	2.33585	5e-05	0.00446653	yes
ENSG00000130066	ENSG00000130066	SAT1	X:23801289-23804343	Control	PF14	OK	45.4446	61.0543	0.425982	2.95866	5e-05	0.00446653	yes
ENSG00000124145	ENSG00000124145	SDC4	20:43953927-43977064	Control	PF14	OK	44.4313	54.6214	0.297891	2.15362	5e-05	0.00446653	yes
ENSG00000106366	ENSG00000106366	SERPINE1	7:100770369-100782547	Control	PF14	OK	32.6926	46.3614	0.503961	3.71811	5e-05	0.00446653	yes
ENSG00000197019	ENSG00000197019	SERTAD1	19:40927498-40931932	Control	PF14	OK	8.51976	10.6684	0.324463	2.37368	0.0001	0.00823948	yes
ENSG00000130766	ENSG00000130766	SESN2	1:28586037-28609002	Control	PF14	OK	15.7447	5.563	-1.50093	-10.7313	5e-05	0.00446653	yes
ENSG00000118515	ENSG00000118515	SGK1	6:134490383-134639250	Control	PF14	OK	155.569	256.387	0.720766	4.71205	5e-05	0.00446653	yes
ENSG00000142178	ENSG00000142178	SIK1	21:44834394-44847008	Control	PF14	OK	53.9759	73.8363	0.452016	3.03566	5e-05	0.00446653	yes
ENSG00000148339	ENSG00000148339	SLC25A25	9:130823511-130871604	Control	PF14	OK	11.9923	17.6095	0.554238	2.95385	5e-05	0.00446653	yes
ENSG00000101665	ENSG00000101665	SMAD7	18:46446222-46477081	Control	PF14	OK	15.2592	28.8514	0.918967	6.08657	5e-05	0.00446653	yes
ENSG00000124216	ENSG00000124216	SNAI1	20:48599535-48605423	Control	PF14	OK	2.16645	3.58586	0.726988	2.93941	5e-05	0.00446653	yes
ENSG00000019549	ENSG00000019549	SNAI2	8:49830248-49834299	Control	PF14	OK	6.52993	4.33683	-0.590428	-3.47486	5e-05	0.00446653	yes
ENSG00000255717	ENSG00000255717	SNHG1	11:62619459-62623386	Control	PF14	OK	218.516	161.016	-0.44053	-2.89087	5e-05	0.00446653	yes
ENSG00000170677	ENSG00000170677	SOCS6	18:67956136-67997436	Control	PF14	OK	10.0856	13.6322	0.434719	2.76759	5e-05	0.00446653	yes
ENSG00000198142	ENSG00000198142	SOWAHC	2:110371910-110376563	Control	PF14	OK	6.22534	9.23286	0.568626	4.32959	5e-05	0.00446653	yes
ENSG00000125398	ENSG00000125398	SOX9	17:70017991-70216859	Control	PF14	OK	4.11333	8.06324	0.971052	7.26571	5e-05	0.00446653	yes
ENSG00000136158	ENSG00000136158	SPRY2	13:80910110-80915086	Control	PF14	OK	5.78736	10.9889	0.925064	6.279	5e-05	0.00446653	yes
ENSG00000100650	ENSG00000100650	SRSF5	14:70193616-70238722	Control	PF14	OK	95.7653	125.011	0.384485	2.13721	0.0001	0.00823948	yes
ENSG00000139874	ENSG00000139874	SSTR1	14:38677203-38682272	Control	PF14	OK	19.993	25.3066	0.340018	2.48985	5e-05	0.00446653	yes
ENSG00000196182	ENSG00000196182	STK40	1:36805224-36851497	Control	PF14	OK	7.65237	5.61469	-0.446701	-2.48986	5e-05	0.00446653	yes
ENSG00000184677	ENSG00000184677	ZBTB40	1:22778343-22857650	Control	PF14	OK	4.25273	3.43126	-0.309653	-2.43698	5e-05	0.00446653	yes
ENSG00000168795	ENSG00000168795	ZBTB5	9:37438110-37465396	Control	PF14	OK	9.04327	7.02221	-0.364918	-2.81114	5e-05	0.00446653	yes
ENSG00000163874	ENSG00000163874	ZC3H12A	1:37940152-37949980	Control	PF14	OK	20.7235	36.1163	0.801384	5.05302	5e-05	0.00446653	yes
ENSG00000144161	ENSG00000144161	ZC3H8	2:112973253-113012713	Control	PF14	OK	18.9666	15.1309	-0.325963	-2.33077	5e-05	0.00446653	yes
ENSG00000033030	ENSG00000033030	ZCCHC8	12:122957416-122985518	Control	PF14	OK	11.0354	8.33903	-0.404181	-2.73287	5e-05	0.00446653	yes
ENSG00000159714	ENSG00000159714	ZDHHC1	16:67428321-67450736	Control	PF14	OK	0.678072	3.25766	2.26433	3.01702	5e-05	0.00446653	yes
ENSG00000128016	ENSG00000128016	ZFP36	19:39897452-39900052	Control	PF14	OK	4.95834	22.1008	2.15617	12.4446	5e-05	0.00446653	yes
ENSG00000185650	ENSG00000185650	ZFP36L1	14:69254376-69263190	Control	PF14	OK	24.0662	38.3197	0.671077	4.87134	5e-05	0.00446653	yes
ENSG00000181007	ENSG00000181007	ZFP82	19:36874021-36909558	Control	PF14	OK	1.85825	1.20065	-0.630132	-2.29451	5e-05	0.00446653	yes
ENSG00000196652	ENSG00000196652	ZKSCAN5	7:99102273-99132323	Control	PF14	OK	5.4606	3.95658	-0.464806	-3.33435	5e-05	0.00446653	yes
ENSG00000096654	ENSG00000096654	ZNF184	6:27418521-27440897	Control	PF14	OK	4.3652	2.16013	-1.01493	-5.43932	5e-05	0.00446653	yes
ENSG00000171940	ENSG00000171940	ZNF217	20:52169308-52251129	Control	PF14	OK	7.02307	11.5991	0.72384	3.41787	5e-05	0.00446653	yes
ENSG00000167840	ENSG00000167840	ZNF232	17:5008835-5078329	Control	PF14	OK	13.2803	9.53373	-0.478178	-2.67304	5e-05	0.00446653	yes
ENSG00000162702	ENSG00000162702	ZNF281	1:200375826-200379184	Control	PF14	OK	4.87923	6.18432	0.34196	2.3626	5e-05	0.00446653	yes
ENSG00000166526	ENSG00000166526	ZNF3	7:99647389-99680171	Control	PF14	OK	16.4498	12.7302	-0.369822	-2.19436	0.0001	0.00823948	yes
ENSG00000089335	ENSG00000089335	ZNF302	19:35168543-35177302	Control	PF14	OK	6.47308	4.9024	-0.400963	-2.02611	0.0001	0.00823948	yes
ENSG00000105136	ENSG00000105136	ZNF419	19:57999078-58029772	Control	PF14	OK	3.05432	1.71598	-0.831818	-1.89363	5e-05	0.00446653	yes
ENSG00000125945	ENSG00000125945	ZNF436	1:23685940-23698332	Control	PF14	OK	3.15346	2.07844	-0.601435	-3.24098	5e-05	0.00446653	yes
ENSG00000185219	ENSG00000185219	ZNF445	3:44481261-44519162	Control	PF14	OK	1.52951	1.12441	-0.443899	-2.15935	5e-05	0.00446653	yes
ENSG00000173275	ENSG00000173275	ZNF449	X:134478720-134497077	Control	PF14	OK	0.973543	0.441193	-1.14183	-1.9401	5e-05	0.00446653	yes
ENSG00000165655	ENSG00000165655	ZNF503	10:77029576-77168738	Control	PF14	OK	8.05787	6.05331	-0.412674	-2.95932	5e-05	0.00446653	yes
ENSG00000269343	ENSG00000269343	ZNF587B	19:58281022-58427978	Control	PF14	OK	4.26562	2.65707	-0.682918	-2.63471	5e-05	0.00446653	yes
ENSG00000183309	ENSG00000183309	ZNF623	8:144718182-144735900	Control	PF14	OK	7.82841	5.856	-0.418804	-2.96767	5e-05	0.00446653	yes
ENSG00000164011	ENSG00000164011	ZNF691	1:43312279-43318148	Control	PF14	OK	7.21076	4.77962	-0.593257	-3.19563	5e-05	0.00446653	yes
ENSG00000196757	ENSG00000196757	ZNF700	19:12035882-12091196	Control	PF14	OK	4.02601	2.84067	-0.503119	-2.8563	5e-05	0.00446653	yes
ENSG00000139651	ENSG00000139651	ZNF740	12:53551446-53584596	Control	PF14	OK	14.0718	9.66375	-0.54215	-2.33053	0.0001	0.00823948	yes
ENSG00000124659	ENSG00000124659	TBCC	6:42712218-42714558	Control	PF14	OK	15.4577	11.2851	-0.453908	-3.35375	5e-05	0.00446653	yes
ENSG00000177426	ENSG00000177426	TGIF1	18:3411605-3459976	Control	PF14	OK	38.9808	29.5763	-0.398322	-2.3467	5e-05	0.00446653	yes
ENSG00000178726	ENSG00000178726	THBD	20:23026269-23030378	Control	PF14	OK	2.01606	2.67992	0.410652	2.3172	5e-05	0.00446653	yes
ENSG00000137801	ENSG00000137801	THBS1	15:39873279-39891667	Control	PF14	OK	58.345	115.761	0.988469	5.13502	5e-05	0.00446653	yes
ENSG00000136869	ENSG00000136869	TLR4	9:120466609-120479149	Control	PF14	OK	3.75456	5.38043	0.519077	3.35638	5e-05	0.00446653	yes
ENSG00000169908	ENSG00000169908	TM4SF1	3:149086808-149104370	Control	PF14	OK	440.449	584.584	0.408436	2.72743	5e-05	0.00446653	yes
ENSG00000249992	ENSG00000249992	TMEM158	3:45265957-45267770	Control	PF14	OK	9.13125	13.1804	0.529511	3.82689	5e-05	0.00446653	yes
ENSG00000166881	ENSG00000166881	TMEM194A	12:57449425-57481846	Control	PF14	OK	6.81755	5.47168	-0.31727	-2.27624	5e-05	0.00446653	yes
ENSG00000118503	ENSG00000118503	TNFAIP3	6:138178422-138204449	Control	PF14	OK	16.3877	34.0196	1.05375	5.08699	5e-05	0.00446653	yes
ENSG00000104689	ENSG00000104689	TNFRSF10A	8:23046791-23088439	Control	PF14	OK	14.3615	18.1917	0.341073	2.16892	0.0001	0.00823948	yes
ENSG00000146072	ENSG00000146072	TNFRSF21	6:47199267-47277641	Control	PF14	OK	9.26518	12.1186	0.387327	2.93323	5e-05	0.00446653	yes
ENSG00000125657	ENSG00000125657	TNFSF9	19:6531009-6535931	Control	PF14	OK	13.3295	21.7288	0.704986	5.63454	5e-05	0.00446653	yes
ENSG00000131746	ENSG00000131746	TNS4	17:38632079-38657849	Control	PF14	OK	32.9131	46.584	0.501174	2.70138	5e-05	0.00446653	yes
ENSG00000141232	ENSG00000141232	TOB1	17:48939583-48987593	Control	PF14	OK	23.6282	31.5078	0.415202	2.78594	5e-05	0.00446653	yes
ENSG00000183864	ENSG00000183864	TOB2	22:41829495-41843027	Control	PF14	OK	7.76501	5.96996	-0.379265	-2.88949	5e-05	0.00446653	yes
ENSG00000159713	ENSG00000159713	TPPP3	16:67423711-67427438	Control	PF14	OK	3.2884	12.7535	1.95543	8.25489	5e-05	0.00446653	yes
ENSG00000173334	ENSG00000173334	TRIB1	8:126442562-126450647	Control	PF14	OK	4.05198	14.861	1.87484	11.6668	5e-05	0.00446653	yes
ENSG00000101255	ENSG00000101255	TRIB3	20:361260-378203	Control	PF14	OK	13.2179	9.58923	-0.463008	-3.57391	5e-05	0.00446653	yes
ENSG00000162222	ENSG00000162222	TTC9C	11:62495540-62507765	Control	PF14	OK	46.087	36.1256	-0.35134	-2.37804	5e-05	0.00446653	yes
ENSG00000117289	ENSG00000117289	TXNIP	1:145438468-145442635	Control	PF14	OK	12.7285	3.14229	-2.01818	-9.49799	5e-05	0.00446653	yes
ENSG00000132952	ENSG00000132952	USPL1	13:31191829-31233686	Control	PF14	OK	3.92447	2.91673	-0.428147	-2.62627	5e-05	0.00446653	yes
ENSG00000185222	ENSG00000185222	WBP5	X:102611372-102613397	Control	PF14	OK	39.4774	49.592	0.32908	2.35365	5e-05	0.00446653	yes
ENSG00000166483	ENSG00000166483	WEE1	11:9595227-9615004	Control	PF14	OK	25.6959	46.8287	0.865856	4.20351	5e-05	0.00446653	yes
ENSG00000112715	ENSG00000112715	VEGFA	6:43737920-43754224	Control	PF14	OK	22.2875	16.4166	-0.441085	-2.26822	5e-05	0.00446653	yes
ENSG00000100749	ENSG00000100749	VRK1	14:97263640-97411731	Control	PF14	OK	17.3277	22.9534	0.405626	2.09673	0.0001	0.00823948	yes
ENSG00000109046	ENSG00000109046	WSB1	17:25621101-25640657	Control	PF14	OK	21.9422	16.9191	-0.375056	-2.35459	5e-05	0.00446653	yes
ENSG00000100219	ENSG00000100219	XBP1	22:29190542-29196585	Control	PF14	OK	78.7181	59.0378	-0.415055	-3.0327	5e-05	0.00446653	yes
ENSG00000119801	ENSG00000119801	YPEL5	2:30369806-30383399	Control	PF14	OK	5.07426	6.77432	0.416879	2.29858	5e-05	0.00446653	yes
