# Supplementary material for: Role of autophagy in cell-penetrating peptide transfection model
Source: Sci Rep. 2017 Oct 3;7:12635. doi: 10.1038/s41598-017-12747-z (PMC5626743; doi:10.1038/s41598-017-12747-z)
Supplement: Supplementary file 3 — Supplementary Table 2 [file 41598_2017_12747_MOESM3_ESM.xlsx]

## Sheet: Title page
Role of autophagy in cell-penetrating peptide transfection model
Moataz Dowaidara*, Maxime Gestina, Carmine Pasquale Cerratoa, Mohammed Hakim Jafferalia, Helerin Margusb,c, Paula Ann Kivistikd, Kariem Ezzate, Einar Hallberga, Margus Poogab, Mattias Hällbrinka, and Ülo Langela,c*
aDepartment of Neurochemistry, The Arrhenius Laboratories for Natural Sciences, Stockholm University, Svante Arrhenius väg 16B, SE-10691 Stockholm, Sweden.
bDepartment of Developmental Biology, Institute of Molecular and Cell Biology, University of Tartu, 23 Riia Street, 51010, Tartu, Estonia
cLaboratory of Molecular Biotechnology, Institute of Technology, University of Tartu, Nooruse, 50411 Tartu, Estonia.
dEstonian Genome Center, University of Tartu, Tartu, Estonia.
eDepartment of Laboratory Medicine, Karolinska Institutet, Huddinge, Sweden.
*Corresponding authors at Dpt. Neurochemistry, Stockholm University, S.Arrheniusv. 16B, SE-106 91 Stockholm, Sweden. E-mail address: moataz@neurochem.su.se (Moataz Dowaidar), Ülo Langel. Tel: +46-8-161 793; Fax: +46-8-161 371; E-mail: ulo@neurochem.su.se.

## Sheet: PF14-SCO
test_id	gene_id	gene	locus	sample_1	sample_2	status	value_1	value_2	log2(fold_change)	test_stat	p_value	q_value	significant
ENSG00000001630	ENSG00000001630	CYP51A1	7:91741464-91810039	Untreated	PF14_ON	OK	17.9381	23.3051	0.377622	1.72243	0.00225	0.0492828	yes
ENSG00000004779	ENSG00000004779	NDUFAB1	16:23592322-23607677	Untreated	PF14_ON	OK	152.489	193.842	0.346181	2.14191	0.0005	0.0168012	yes
ENSG00000004799	ENSG00000004799	PDK4	7:95212810-95225803	Untreated	PF14_ON	OK	16.4139	40.9269	1.31813	7.78947	5e-05	0.00270243	yes
ENSG00000005073	ENSG00000005073	HOXA11	7:27221128-27233067	Untreated	PF14_ON	OK	6.97178	9.24932	0.40782	1.83924	0.00115	0.0311751	yes
ENSG00000005206	ENSG00000005206	SPPL2B	19:2328616-2355778	Untreated	PF14_ON	OK	20.0589	12.8807	-0.639029	-2.53898	5e-05	0.00270243	yes
ENSG00000005448	ENSG00000005448	WDR54	2:74648804-74652882	Untreated	PF14_ON	OK	69.4088	56.0648	-0.308024	-1.77458	0.0023	0.0499239	yes
ENSG00000006432	ENSG00000006432	MAP3K9	14:71189242-71276251	Untreated	PF14_ON	OK	3.47451	2.49169	-0.479689	-2.11661	5e-05	0.00270243	yes
ENSG00000006534	ENSG00000006534	ALDH3B1	11:67776047-67797928	Untreated	PF14_ON	OK	62.1408	42.4611	-0.549398	-3.16224	5e-05	0.00270243	yes
ENSG00000006638	ENSG00000006638	TBXA2R	19:3594503-3606838	Untreated	PF14_ON	OK	6.35495	4.81128	-0.40146	-1.73232	0.0015	0.0372824	yes
ENSG00000006652	ENSG00000006652	IFRD1	7:112063022-112131117	Untreated	PF14_ON	OK	45.5878	62.6776	0.459302	2.44275	5e-05	0.00270243	yes
ENSG00000007944	ENSG00000007944	MYLIP	6:16129355-16148479	Untreated	PF14_ON	OK	3.16741	4.33158	0.451588	1.92656	0.001	0.0284056	yes
ENSG00000009950	ENSG00000009950	MLXIPL	7:73007523-73038873	Untreated	PF14_ON	OK	1.07291	0.47689	-1.1698	-1.15894	0.0008	0.0242162	yes
ENSG00000011422	ENSG00000011422	PLAUR	19:44150246-44174699	Untreated	PF14_ON	OK	89.4369	70.5197	-0.342844	-1.95652	0.0004	0.0142005	yes
ENSG00000012174	ENSG00000012174	MBTPS2	X:21857753-21903542	Untreated	PF14_ON	OK	11.9908	17.5832	0.552272	2.9176	5e-05	0.00270243	yes
ENSG00000013573	ENSG00000013573	DDX11	12:31173696-31257725	Untreated	PF14_ON	OK	22.6609	14.7973	-0.614871	-2.01848	0.0004	0.0142005	yes
ENSG00000013588	ENSG00000013588	GPRC5A	12:13043715-13070871	Untreated	PF14_ON	OK	261.42	167.319	-0.643767	-2.44187	5e-05	0.00270243	yes
ENSG00000014216	ENSG00000014216	CAPN1	11:64945076-64979477	Untreated	PF14_ON	OK	47.6865	38.302	-0.316163	-1.66481	0.00195	0.0448179	yes
ENSG00000015532	ENSG00000015532	XYLT2	17:48423452-48440499	Untreated	PF14_ON	OK	11.2616	8.12295	-0.471331	-1.60387	0.0015	0.0372824	yes
ENSG00000019549	ENSG00000019549	SNAI2	8:49830248-49834299	Untreated	PF14_ON	OK	6.708	11.8988	0.826864	4.47388	5e-05	0.00270243	yes
ENSG00000021762	ENSG00000021762	OSBPL5	11:3108345-3187969	Untreated	PF14_ON	OK	24.7794	16.1479	-0.617796	-2.06713	0.0002	0.00846621	yes
ENSG00000023318	ENSG00000023318	ERP44	9:102741460-102861322	Untreated	PF14_ON	OK	8.93151	11.2732	0.335915	1.98246	0.00025	0.0100062	yes
ENSG00000023572	ENSG00000023572	GLRX2	1:193065597-193075244	Untreated	PF14_ON	OK	41.4795	60.0326	0.533349	2.96186	5e-05	0.00270243	yes
ENSG00000023909	ENSG00000023909	GCLM	1:94350760-94374966	Untreated	PF14_ON	OK	29.7434	50.6667	0.768468	2.74597	5e-05	0.00270243	yes
ENSG00000024422	ENSG00000024422	EHD2	19:48110780-48246391	Untreated	PF14_ON	OK	33.3862	25.8979	-0.366417	-1.88785	0.0008	0.0242162	yes
ENSG00000024526	ENSG00000024526	DEPDC1	1:68939834-69004310	Untreated	PF14_ON	OK	9.50403	15.5491	0.710224	2.28896	0.0001	0.00478972	yes
ENSG00000027075	ENSG00000027075	PRKCH	14:61654276-62125414	Untreated	PF14_ON	OK	4.21571	2.28417	-0.884107	-1.06696	0.0013	0.0339669	yes
ENSG00000033100	ENSG00000033100	CHPF2	7:150929574-150974982	Untreated	PF14_ON	OK	31.4751	23.3962	-0.427937	-2.34882	0.0001	0.00478972	yes
ENSG00000033170	ENSG00000033170	FUT8	14:65877309-66210839	Untreated	PF14_ON	OK	7.3217	10.4397	0.511828	1.736	0.00135	0.0348739	yes
ENSG00000034063	ENSG00000034063	UHRF1	19:4903091-4962165	Untreated	PF14_ON	OK	48.5453	39.0012	-0.315814	-1.96541	0.0004	0.0142005	yes
ENSG00000035499	ENSG00000035499	DEPDC1B	5:59892738-59996017	Untreated	PF14_ON	OK	11.1547	14.757	0.403739	2.02563	0.00025	0.0100062	yes
ENSG00000035664	ENSG00000035664	DAPK2	15:64199234-64364232	Untreated	PF14_ON	OK	5.11125	2.54004	-1.00883	-2.46669	5e-05	0.00270243	yes
ENSG00000035687	ENSG00000035687	ADSS	1:244515936-244615436	Untreated	PF14_ON	OK	34.3506	43.2351	0.331869	2.0542	0.0004	0.0142005	yes
ENSG00000037042	ENSG00000037042	TUBG2	17:40811322-40819024	Untreated	PF14_ON	OK	9.70199	7.48212	-0.374834	-1.94409	0.0006	0.0194091	yes
ENSG00000041357	ENSG00000041357	PSMA4	15:78832746-78841604	Untreated	PF14_ON	OK	295.886	372.139	0.330799	1.88073	0.0013	0.0339669	yes
ENSG00000049130	ENSG00000049130	KITLG	12:88886569-88974628	Untreated	PF14_ON	OK	8.8794	14.2393	0.681342	2.87601	5e-05	0.00270243	yes
ENSG00000049239	ENSG00000049239	H6PD	1:9294833-9331396	Untreated	PF14_ON	OK	1.22292	0.8197	-0.577157	-2.38126	5e-05	0.00270243	yes
ENSG00000050327	ENSG00000050327	ARHGEF5	7:143883175-144077725	Untreated	PF14_ON	OK	2.10006	1.31444	-0.675985	-2.15754	0.0001	0.00478972	yes
ENSG00000050393	ENSG00000050393	MCUR1	6:13791019-13814800	Untreated	PF14_ON	OK	33.8205	41.8606	0.307697	1.79053	0.00115	0.0311751	yes
ENSG00000051009	ENSG00000051009	FAM160A2	11:6232564-6255941	Untreated	PF14_ON	OK	15.2872	10.2228	-0.58053	-1.86285	0.00085	0.0252536	yes
ENSG00000052802	ENSG00000052802	MSMO1	4:166248774-166264312	Untreated	PF14_ON	OK	2.13264	3.54087	0.731465	2.38427	5e-05	0.00270243	yes
ENSG00000054967	ENSG00000054967	RELT	11:73087308-73108519	Untreated	PF14_ON	OK	6.76372	4.11926	-0.715433	-2.74337	5e-05	0.00270243	yes
ENSG00000055044	ENSG00000055044	NOP58	2:203130438-203168389	Untreated	PF14_ON	OK	122.926	151.319	0.299798	1.82511	0.0009	0.0263775	yes
ENSG00000056050	ENSG00000056050	C4orf27	4:170650615-170679104	Untreated	PF14_ON	OK	8.50897	12.0357	0.500263	2.36428	5e-05	0.00270243	yes
ENSG00000056277	ENSG00000056277	ZNF280C	X:129336684-129402873	Untreated	PF14_ON	OK	1.86881	3.35475	0.844081	3.16574	5e-05	0.00270243	yes
ENSG00000057757	ENSG00000057757	PITHD1	1:24104894-24114722	Untreated	PF14_ON	OK	26.542	34.2505	0.367845	2.1405	0.0002	0.00846621	yes
ENSG00000058804	ENSG00000058804	TMEM48	1:54231132-54304533	Untreated	PF14_ON	OK	43.4186	54.4434	0.326446	1.82954	0.0013	0.0339669	yes
ENSG00000059804	ENSG00000059804	SLC2A3	12:8071825-8088871	Untreated	PF14_ON	OK	2.70551	0.71414	-1.92162	-1.92978	5e-05	0.00270243	yes
ENSG00000060491	ENSG00000060491	OGFR	20:61431978-61445352	Untreated	PF14_ON	OK	30.3025	22.3832	-0.437021	-2.59316	5e-05	0.00270243	yes
ENSG00000060656	ENSG00000060656	PTPRU	1:29563027-29653325	Untreated	PF14_ON	OK	3.96138	2.33594	-0.762	-1.77081	0.0001	0.00478972	yes
ENSG00000061656	ENSG00000061656	SPAG4	20:34203813-34208971	Untreated	PF14_ON	OK	8.37644	2.69551	-1.63578	-3.16226	5e-05	0.00270243	yes
ENSG00000063180	ENSG00000063180	CA11	19:49141198-49184461	Untreated	PF14_ON	OK	12.2744	8.4112	-0.545269	-1.81405	0.0021	0.0469947	yes
ENSG00000064195	ENSG00000064195	DLX3	17:48067368-48072588	Untreated	PF14_ON	OK	1.59828	2.47813	0.632735	2.4505	5e-05	0.00270243	yes
ENSG00000064205	ENSG00000064205	WISP2	20:43285091-43379675	Untreated	PF14_ON	OK	224.624	178.66	-0.330293	-2.0496	0.00045	0.0154077	yes
ENSG00000064687	ENSG00000064687	ABCA7	19:1040101-1065571	Untreated	PF14_ON	OK	21.7857	11.1949	-0.960543	-3.07815	5e-05	0.00270243	yes
ENSG00000065054	ENSG00000065054	SLC9A3R2	16:2075356-2089027	Untreated	PF14_ON	OK	21.3654	14.4027	-0.568938	-2.78885	5e-05	0.00270243	yes
ENSG00000065328	ENSG00000065328	MCM10	10:13203553-13253104	Untreated	PF14_ON	OK	20.1562	16.4032	-0.297241	-1.69844	0.0016	0.0391395	yes
ENSG00000065717	ENSG00000065717	TLE2	19:2997635-3047633	Untreated	PF14_ON	OK	12.5959	7.65952	-0.71763	-2.44572	5e-05	0.00270243	yes
ENSG00000065833	ENSG00000065833	ME1	6:83920107-84140797	Untreated	PF14_ON	OK	22.7353	28.9981	0.351025	1.9494	0.00085	0.0252536	yes
ENSG00000066279	ENSG00000066279	ASPM	1:197053257-197115824	Untreated	PF14_ON	OK	11.1533	18.6732	0.743501	3.89601	5e-05	0.00270243	yes
ENSG00000067057	ENSG00000067057	PFKP	10:3109711-3179904	Untreated	PF14_ON	OK	166.924	127.761	-0.385746	-2.41507	0.0001	0.00478972	yes
ENSG00000068697	ENSG00000068697	LAPTM4A	2:20232410-20251789	Untreated	PF14_ON	OK	84.2716	106.185	0.333463	2.10419	0.0003	0.0114071	yes
ENSG00000068878	ENSG00000068878	PSME4	2:54091203-54307601	Untreated	PF14_ON	OK	24.8301	32.4671	0.386889	1.66891	0.00225	0.0492828	yes
ENSG00000068971	ENSG00000068971	PPP2R5B	11:64685024-64703360	Untreated	PF14_ON	OK	3.86468	2.38162	-0.698406	-1.68405	0.0008	0.0242162	yes
ENSG00000069849	ENSG00000069849	ATP1B3	3:141594965-141645356	Untreated	PF14_ON	OK	261.444	335.815	0.361164	2.01337	0.0002	0.00846621	yes
ENSG00000070404	ENSG00000070404	FSTL3	19:676391-683385	Untreated	PF14_ON	OK	119.327	86.343	-0.466769	-2.83126	5e-05	0.00270243	yes
ENSG00000070669	ENSG00000070669	ASNS	7:97481429-97501854	Untreated	PF14_ON	OK	18.4174	28.1684	0.613005	3.15767	5e-05	0.00270243	yes
ENSG00000070915	ENSG00000070915	SLC12A3	16:56899118-56949762	Untreated	PF14_ON	OK	141.58	87.725	-0.690559	-3.4464	5e-05	0.00270243	yes
ENSG00000072110	ENSG00000072110	ACTN1	14:69340859-69446157	Untreated	PF14_ON	OK	141.282	112.532	-0.328246	-1.71165	0.00225	0.0492828	yes
ENSG00000072571	ENSG00000072571	HMMR	5:162887174-162921064	Untreated	PF14_ON	OK	23.5338	35.7988	0.605176	2.39169	5e-05	0.00270243	yes
ENSG00000074416	ENSG00000074416	MGLL	3:127407908-127542051	Untreated	PF14_ON	OK	32.1885	17.0109	-0.920086	-1.6723	0.00125	0.033059	yes
ENSG00000074527	ENSG00000074527	NTN4	12:96043030-96184930	Untreated	PF14_ON	OK	17.9614	12.6565	-0.505025	-2.50543	5e-05	0.00270243	yes
ENSG00000074935	ENSG00000074935	TUBE1	6:112375274-112408732	Untreated	PF14_ON	OK	5.1795	8.08693	0.642779	2.04167	0.00025	0.0100062	yes
ENSG00000075790	ENSG00000075790	BCAP29	7:107220421-107269943	Untreated	PF14_ON	OK	17.4207	26.4151	0.600557	1.98929	0.0001	0.00478972	yes
ENSG00000077147	ENSG00000077147	TM9SF3	10:98277865-98347209	Untreated	PF14_ON	OK	31.3681	44.5695	0.506758	1.73159	0.0023	0.0499239	yes
ENSG00000077238	ENSG00000077238	IL4R	16:27324988-27376099	Untreated	PF14_ON	OK	10.5863	6.9561	-0.605845	-2.16466	0.0001	0.00478972	yes
ENSG00000077463	ENSG00000077463	SIRT6	19:4174105-4182601	Untreated	PF14_ON	OK	23.2431	17.627	-0.399019	-1.85902	0.00135	0.0348739	yes
ENSG00000078668	ENSG00000078668	VDAC3	8:42249141-42263415	Untreated	PF14_ON	OK	123.647	155.596	0.331583	1.97819	0.00045	0.0154077	yes
ENSG00000079432	ENSG00000079432	CIC	19:42772688-42799949	Untreated	PF14_ON	OK	16.4076	11.4664	-0.516954	-1.80998	0.0016	0.0391395	yes
ENSG00000079482	ENSG00000079482	OPHN1	X:67262185-67653755	Untreated	PF14_ON	OK	1.45399	5.55763	1.93445	1.23713	0.0013	0.0339669	yes
ENSG00000080345	ENSG00000080345	RIF1	2:152266396-152591001	Untreated	PF14_ON	OK	9.03871	11.8758	0.393838	1.67815	0.0006	0.0194091	yes
ENSG00000080546	ENSG00000080546	SESN1	6:109307639-109416022	Untreated	PF14_ON	OK	3.23466	5.01416	0.632396	1.63944	0.00185	0.0433236	yes
ENSG00000080824	ENSG00000080824	HSP90AA1	14:102547074-102771537	Untreated	PF14_ON	OK	1032.68	1365.23	0.402747	2.34596	5e-05	0.00270243	yes
ENSG00000080986	ENSG00000080986	NDC80	18:2571509-2616634	Untreated	PF14_ON	OK	34.838	43.2043	0.310513	1.76476	0.00155	0.0382401	yes
ENSG00000081087	ENSG00000081087	OSTM1	6:108362612-108487058	Untreated	PF14_ON	OK	7.08959	12.1378	0.775734	1.90053	0.0011	0.0302549	yes
ENSG00000082898	ENSG00000082898	XPO1	2:61698322-61765761	Untreated	PF14_ON	OK	88.8615	118.951	0.420733	1.82954	0.00055	0.018213	yes
ENSG00000083290	ENSG00000083290	ULK2	17:19674141-19771249	Untreated	PF14_ON	OK	2.5325	1.20018	-1.07732	-1.34742	0.00225	0.0492828	yes
ENSG00000083312	ENSG00000083312	TNPO1	5:72090231-72212560	Untreated	PF14_ON	OK	125.152	173.083	0.467787	2.31782	0.0001	0.00478972	yes
ENSG00000083817	ENSG00000083817	ZNF416	19:58082933-58105145	Untreated	PF14_ON	OK	0.524947	0.972431	0.889425	2.12235	0.0008	0.0242162	yes
ENSG00000084073	ENSG00000084073	ZMPSTE24	1:40723778-40759856	Untreated	PF14_ON	OK	25.7678	35.4301	0.459409	2.53715	5e-05	0.00270243	yes
ENSG00000087302	ENSG00000087302	C14orf166	14:52456192-52471420	Untreated	PF14_ON	OK	185.891	239.195	0.363731	2.27769	5e-05	0.00270243	yes
ENSG00000087502	ENSG00000087502	ERGIC2	12:29302035-29534122	Untreated	PF14_ON	OK	67.8134	91.3289	0.429501	1.94855	0.0008	0.0242162	yes
ENSG00000087842	ENSG00000087842	PIR	X:15402920-15574652	Untreated	PF14_ON	OK	55.3688	74.1198	0.420787	2.54174	5e-05	0.00270243	yes
ENSG00000088035	ENSG00000088035	ALG6	1:63833260-63904233	Untreated	PF14_ON	OK	3.22059	4.6863	0.541124	1.69312	0.00185	0.0433236	yes
ENSG00000088305	ENSG00000088305	DNMT3B	20:31350190-31397162	Untreated	PF14_ON	OK	1.83078	2.46216	0.427471	1.76244	0.00085	0.0252536	yes
ENSG00000088325	ENSG00000088325	TPX2	20:30327073-30389608	Untreated	PF14_ON	OK	109.267	132.144	0.274256	1.77885	0.00175	0.0415429	yes
ENSG00000088451	ENSG00000088451	TGDS	13:95226307-95248511	Untreated	PF14_ON	OK	7.39174	10.4701	0.502284	2.52642	5e-05	0.00270243	yes
ENSG00000088766	ENSG00000088766	CRLS1	20:5986735-6020699	Untreated	PF14_ON	OK	30.0086	42.0632	0.487184	2.21016	0.0001	0.00478972	yes
ENSG00000088899	ENSG00000088899	PROSAPIP1	20:3143262-3154192	Untreated	PF14_ON	OK	0.960829	0.591462	-0.699995	-2.29562	0.00015	0.00675187	yes
ENSG00000089280	ENSG00000089280	FUS	16:31191430-31203127	Untreated	PF14_ON	OK	246.835	311.813	0.337132	1.94792	0.0005	0.0168012	yes
ENSG00000091164	ENSG00000091164	TXNL1	18:54264438-54706076	Untreated	PF14_ON	OK	32.8244	47.3241	0.527806	2.73893	5e-05	0.00270243	yes
ENSG00000091317	ENSG00000091317	CMTM6	3:32433162-32544900	Untreated	PF14_ON	OK	10.4463	14.7635	0.499046	2.7664	5e-05	0.00270243	yes
ENSG00000091490	ENSG00000091490	SEL1L3	4:25749054-25931435	Untreated	PF14_ON	OK	17.1991	23.3752	0.442644	1.87305	0.0006	0.0194091	yes
ENSG00000092208	ENSG00000092208	GEMIN2	14:39583426-39606177	Untreated	PF14_ON	OK	28.4191	36.2703	0.35193	1.81977	0.00125	0.033059	yes
ENSG00000092964	ENSG00000092964	DPYSL2	8:26371790-26515694	Untreated	PF14_ON	OK	9.17333	6.61417	-0.471885	-2.12188	5e-05	0.00270243	yes
ENSG00000094975	ENSG00000094975	SUCO	1:172501488-172580971	Untreated	PF14_ON	OK	4.14714	6.37094	0.619388	2.90848	5e-05	0.00270243	yes
ENSG00000095015	ENSG00000095015	MAP3K1	5:56111400-56191979	Untreated	PF14_ON	OK	1.31736	1.8042	0.453713	2.3447	5e-05	0.00270243	yes
ENSG00000095383	ENSG00000095383	TBC1D2	9:100961310-101017915	Untreated	PF14_ON	OK	23.4022	13.907	-0.75084	-4.16507	5e-05	0.00270243	yes
ENSG00000095397	ENSG00000095397	DFNB31	9:117164359-117267730	Untreated	PF14_ON	OK	16.6803	12.1247	-0.460201	-2.23244	5e-05	0.00270243	yes
ENSG00000095739	ENSG00000095739	BAMBI	10:28966270-28971868	Untreated	PF14_ON	OK	8.29367	10.867	0.389867	2.10237	0.00025	0.0100062	yes
ENSG00000096433	ENSG00000096433	ITPR3	6:33588521-33664351	Untreated	PF14_ON	OK	22.5962	17.4378	-0.373859	-2.38612	5e-05	0.00270243	yes
ENSG00000096654	ENSG00000096654	ZNF184	6:27418521-27440897	Untreated	PF14_ON	OK	1.49336	3.36936	1.17391	4.84905	5e-05	0.00270243	yes
ENSG00000099256	ENSG00000099256	PRTFDC1	10:25137535-25241533	Untreated	PF14_ON	OK	11.2369	15.3951	0.454228	1.85321	0.0011	0.0302549	yes
ENSG00000099377	ENSG00000099377	HSD3B7	16:30996518-31000473	Untreated	PF14_ON	OK	10.0228	6.84077	-0.551059	-2.72706	5e-05	0.00270243	yes
ENSG00000099381	ENSG00000099381	SETD1A	16:30968614-30996437	Untreated	PF14_ON	OK	15.3235	12.2425	-0.323841	-1.90567	0.001	0.0284056	yes
ENSG00000099625	ENSG00000099625	C19orf26	19:1189405-1238026	Untreated	PF14_ON	OK	4.19906	2.3703	-0.824998	-2.22024	0.00015	0.00675187	yes
ENSG00000099814	ENSG00000099814	CEP170B	14:105331616-105363107	Untreated	PF14_ON	OK	9.68264	7.44538	-0.379054	-2.11062	0.0002	0.00846621	yes
ENSG00000099822	ENSG00000099822	HCN2	19:589892-617159	Untreated	PF14_ON	OK	18.2611	14.5619	-0.32658	-1.87337	0.0015	0.0372824	yes
ENSG00000099849	ENSG00000099849	RASSF7	11:537526-564021	Untreated	PF14_ON	OK	22.0619	15.0443	-0.552347	-2.38599	5e-05	0.00270243	yes
ENSG00000099864	ENSG00000099864	PALM	19:708952-748329	Untreated	PF14_ON	OK	9.74477	5.56649	-0.80786	-2.54041	5e-05	0.00270243	yes
ENSG00000099949	ENSG00000099949	LZTR1	22:21319395-21353327	Untreated	PF14_ON	OK	29.3192	20.1171	-0.543426	-2.05753	0.0002	0.00846621	yes
ENSG00000100083	ENSG00000100083	GGA1	22:38004480-38029571	Untreated	PF14_ON	OK	22.7989	16.5996	-0.457818	-1.99111	0.00025	0.0100062	yes
ENSG00000100292	ENSG00000100292	HMOX1	22:35776353-35790207	Untreated	PF14_ON	OK	18.2637	30.9225	0.759682	4.34433	5e-05	0.00270243	yes
ENSG00000100299	ENSG00000100299	ARSA	22:51063445-51066607	Untreated	PF14_ON	OK	8.10552	6.2062	-0.385194	-2.01749	0.0003	0.0114071	yes
ENSG00000100302	ENSG00000100302	RASD2	22:35936914-35950048	Untreated	PF14_ON	OK	4.16736	2.22872	-0.902915	-4.65958	5e-05	0.00270243	yes
ENSG00000100345	ENSG00000100345	MYH9	22:36677326-36784063	Untreated	PF14_ON	OK	143.79	116.551	-0.303007	-1.76093	0.0007	0.0219241	yes
ENSG00000100442	ENSG00000100442	FKBP3	14:45553301-45604522	Untreated	PF14_ON	OK	68.3331	87.1649	0.351162	2.03773	0.00025	0.0100062	yes
ENSG00000100504	ENSG00000100504	PYGL	14:51314839-51411454	Untreated	PF14_ON	OK	78.8547	62.6887	-0.330992	-1.80153	0.00225	0.0492828	yes
ENSG00000100526	ENSG00000100526	CDKN3	14:54863566-54886936	Untreated	PF14_ON	OK	39.934	52.2162	0.386879	1.81396	0.0014	0.0356975	yes
ENSG00000100739	ENSG00000100739	BDKRB1	14:96671015-96735304	Untreated	PF14_ON	OK	2.06976	1.17899	-0.811917	-1.85636	0.0015	0.0372824	yes
ENSG00000100906	ENSG00000100906	NFKBIA	14:35870716-35873955	Untreated	PF14_ON	OK	53.4463	38.6637	-0.467108	-2.48964	5e-05	0.00270243	yes
ENSG00000101040	ENSG00000101040	ZMYND8	20:45837858-45985567	Untreated	PF14_ON	OK	11.9299	9.33254	-0.354241	-1.61709	0.0021	0.0469947	yes
ENSG00000101132	ENSG00000101132	PFDN4	20:52824385-52844591	Untreated	PF14_ON	OK	40.8709	72.7336	0.831547	4.33124	5e-05	0.00270243	yes
ENSG00000101188	ENSG00000101188	NTSR1	20:61340188-61394123	Untreated	PF14_ON	OK	3.01923	2.09049	-0.53034	-2.42159	0.0001	0.00478972	yes
ENSG00000101199	ENSG00000101199	ARFGAP1	20:61904136-61921142	Untreated	PF14_ON	OK	41.1526	31.4449	-0.388155	-1.91157	0.0006	0.0194091	yes
ENSG00000101213	ENSG00000101213	PTK6	20:62159777-62168723	Untreated	PF14_ON	OK	7.06355	4.67032	-0.596871	-2.85599	5e-05	0.00270243	yes
ENSG00000101236	ENSG00000101236	RNF24	20:3912067-3996229	Untreated	PF14_ON	OK	5.72298	4.10902	-0.477972	-2.51356	5e-05	0.00270243	yes
ENSG00000101255	ENSG00000101255	TRIB3	20:361260-378203	Untreated	PF14_ON	OK	25.6265	31.9564	0.318469	1.88489	0.0011	0.0302549	yes
ENSG00000101311	ENSG00000101311	FERMT1	20:6055491-6104191	Untreated	PF14_ON	OK	18.2179	23.4864	0.366471	1.92265	0.0022	0.0486052	yes
ENSG00000101384	ENSG00000101384	JAG1	20:10618331-10975572	Untreated	PF14_ON	OK	2.12089	3.34967	0.659348	3.27544	5e-05	0.00270243	yes
ENSG00000101412	ENSG00000101412	E2F1	20:32263488-32274210	Untreated	PF14_ON	OK	33.082	26.4742	-0.321457	-1.95743	0.00075	0.0231225	yes
ENSG00000101464	ENSG00000101464	PIGU	20:33148345-33264910	Untreated	PF14_ON	OK	22.3715	29.3065	0.389556	1.94566	0.0006	0.0194091	yes
ENSG00000101557	ENSG00000101557	USP14	18:158382-268050	Untreated	PF14_ON	OK	68.0204	87.9595	0.370872	1.80894	0.001	0.0284056	yes
ENSG00000102048	ENSG00000102048	ASB9	X:15253409-15288589	Untreated	PF14_ON	OK	7.84707	10.9043	0.47467	1.79344	0.00135	0.0348739	yes
ENSG00000102096	ENSG00000102096	PIM2	X:48770458-48776301	Untreated	PF14_ON	OK	13.7015	10.3028	-0.411299	-2.20173	5e-05	0.00270243	yes
ENSG00000102287	ENSG00000102287	GABRE	X:151121595-151143152	Untreated	PF14_ON	OK	24.3225	13.1817	-0.883753	-2.89135	5e-05	0.00270243	yes
ENSG00000102554	ENSG00000102554	KLF5	13:73629113-73651676	Untreated	PF14_ON	OK	69.3036	51.2587	-0.435132	-1.74291	0.002	0.0455087	yes
ENSG00000103126	ENSG00000103126	AXIN1	16:337439-402673	Untreated	PF14_ON	OK	30.0401	24.4208	-0.298781	-1.74806	0.0016	0.0391395	yes
ENSG00000103241	ENSG00000103241	FOXF1	16:86544132-86548076	Untreated	PF14_ON	OK	6.11605	4.4523	-0.458049	-2.38375	5e-05	0.00270243	yes
ENSG00000103260	ENSG00000103260	METRN	16:765114-769655	Untreated	PF14_ON	OK	44.2411	33.6574	-0.394461	-1.83601	0.00135	0.0348739	yes
ENSG00000103269	ENSG00000103269	RHBDL1	16:725665-728268	Untreated	PF14_ON	OK	5.5622	2.99465	-0.893268	-3.60923	5e-05	0.00270243	yes
ENSG00000103740	ENSG00000103740	ACSBG1	15:78370149-78538030	Untreated	PF14_ON	OK	5.65409	8.33719	0.560266	1.79142	0.00085	0.0252536	yes
ENSG00000104408	ENSG00000104408	EIF3E	8:109213444-109447562	Untreated	PF14_ON	OK	312.926	392.929	0.328449	1.90923	0.0005	0.0168012	yes
ENSG00000104419	ENSG00000104419	NDRG1	8:134249413-134314265	Untreated	PF14_ON	OK	151.916	56.5187	-1.42648	-5.94889	5e-05	0.00270243	yes
ENSG00000104497	ENSG00000104497	SNX16	8:82704057-82755101	Untreated	PF14_ON	OK	1.89412	3.44351	0.862352	1.67571	0.0004	0.0142005	yes
ENSG00000104765	ENSG00000104765	BNIP3L	8:26236774-26371608	Untreated	PF14_ON	OK	54.9374	29.2241	-0.910633	-2.86725	5e-05	0.00270243	yes
ENSG00000104884	ENSG00000104884	ERCC2	19:45836691-45874176	Untreated	PF14_ON	OK	28.7122	20.9488	-0.454802	-2.06632	0.0001	0.00478972	yes
ENSG00000104915	ENSG00000104915	STX10	19:13254871-13261197	Untreated	PF14_ON	OK	78.1558	61.7203	-0.340608	-2.02062	0.0003	0.0114071	yes
ENSG00000104953	ENSG00000104953	TLE6	19:2977443-2995177	Untreated	PF14_ON	OK	11.1838	5.18931	-1.1078	-2.78427	5e-05	0.00270243	yes
ENSG00000105137	ENSG00000105137	SYDE1	19:15218213-15236985	Untreated	PF14_ON	OK	32.0791	17.6173	-0.864643	-3.34718	5e-05	0.00270243	yes
ENSG00000105185	ENSG00000105185	PDCD5	19:33071973-33078358	Untreated	PF14_ON	OK	168.998	236.074	0.48223	2.85801	5e-05	0.00270243	yes
ENSG00000105327	ENSG00000105327	BBC3	19:47724080-47736023	Untreated	PF14_ON	OK	3.3364	5.41888	0.699701	2.74915	5e-05	0.00270243	yes
ENSG00000105376	ENSG00000105376	ICAM5	19:10400656-10407454	Untreated	PF14_ON	OK	6.7144	3.82582	-0.81149	-3.05855	5e-05	0.00270243	yes
ENSG00000105419	ENSG00000105419	MEIS3	19:47906315-47922780	Untreated	PF14_ON	OK	3.5421	2.33104	-0.603634	-1.57468	0.0008	0.0242162	yes
ENSG00000105647	ENSG00000105647	PIK3R2	19:18263625-18288927	Untreated	PF14_ON	OK	9.39932	4.16632	-1.17378	-1.5829	0.00215	0.0477684	yes
ENSG00000105700	ENSG00000105700	KXD1	19:18668571-18680197	Untreated	PF14_ON	OK	64.5733	51.1455	-0.336329	-1.73899	0.0019	0.0441132	yes
ENSG00000105708	ENSG00000105708	ZNF14	19:19821279-19843906	Untreated	PF14_ON	OK	1.06192	2.13986	1.01084	3.91273	5e-05	0.00270243	yes
ENSG00000105825	ENSG00000105825	TFPI2	7:93220884-93540577	Untreated	PF14_ON	OK	44.9079	31.4774	-0.512652	-1.89021	0.0009	0.0263775	yes
ENSG00000106009	ENSG00000106009	BRAT1	7:2577510-2595361	Untreated	PF14_ON	OK	29.0389	22.3863	-0.375368	-1.85532	0.00095	0.0274714	yes
ENSG00000106327	ENSG00000106327	TFR2	7:100218038-100240402	Untreated	PF14_ON	OK	15.9889	11.1497	-0.520073	-2.3098	0.0001	0.00478972	yes
ENSG00000106355	ENSG00000106355	LSM5	7:32524950-32534895	Untreated	PF14_ON	OK	58.9087	81.5612	0.469403	2.30722	5e-05	0.00270243	yes
ENSG00000106688	ENSG00000106688	SLC1A1	9:4490443-4666674	Untreated	PF14_ON	OK	7.21649	4.69632	-0.619766	-1.75723	0.0014	0.0356975	yes
ENSG00000106789	ENSG00000106789	CORO2A	9:100883256-100954922	Untreated	PF14_ON	OK	3.84757	3.05247	-0.333972	-1.79193	0.0018	0.0424277	yes
ENSG00000106803	ENSG00000106803	SEC61B	9:101984345-101992897	Untreated	PF14_ON	OK	130.841	160.129	0.29142	1.74652	0.00215	0.0477684	yes
ENSG00000107159	ENSG00000107159	CA9	9:35658300-35681156	Untreated	PF14_ON	OK	102.61	35.12	-1.54681	-6.8787	5e-05	0.00270243	yes
ENSG00000107281	ENSG00000107281	NPDC1	9:139933921-139940655	Untreated	PF14_ON	OK	72.2505	46.4414	-0.637595	-3.06669	5e-05	0.00270243	yes
ENSG00000107404	ENSG00000107404	DVL1	1:1266693-1284730	Untreated	PF14_ON	OK	62.139	50.5239	-0.298531	-1.80401	0.0016	0.0391395	yes
ENSG00000107816	ENSG00000107816	LZTS2	10:102756374-102790890	Untreated	PF14_ON	OK	31.2574	24.1794	-0.370423	-1.80819	0.0013	0.0339669	yes
ENSG00000107819	ENSG00000107819	SFXN3	10:102790990-102800998	Untreated	PF14_ON	OK	21.5573	16.2382	-0.40878	-2.0853	0.0003	0.0114071	yes
ENSG00000107874	ENSG00000107874	CUEDC2	10:104183001-104192418	Untreated	PF14_ON	OK	37.4704	26.1987	-0.516257	-2.86149	5e-05	0.00270243	yes
ENSG00000107984	ENSG00000107984	DKK1	10:54074055-54077802	Untreated	PF14_ON	OK	181.848	129.014	-0.495197	-2.00291	0.0004	0.0142005	yes
ENSG00000108010	ENSG00000108010	GLRX3	10:131934662-131982785	Untreated	PF14_ON	OK	68.9096	85.5019	0.31125	1.86647	0.00105	0.0293452	yes
ENSG00000108219	ENSG00000108219	TSPAN14	10:82213921-82282387	Untreated	PF14_ON	OK	21.4388	15.4335	-0.474162	-2.02885	0.00045	0.0154077	yes
ENSG00000108448	ENSG00000108448	TRIM16L	17:18601310-18639431	Untreated	PF14_ON	OK	46.705	64.4816	0.465311	2.26854	5e-05	0.00270243	yes
ENSG00000108813	ENSG00000108813	DLX4	17:48046333-48052321	Untreated	PF14_ON	OK	11.2796	7.22302	-0.643048	-3.18783	5e-05	0.00270243	yes
ENSG00000108819	ENSG00000108819	PPP1R9B	17:48211103-48227991	Untreated	PF14_ON	OK	20.8145	16.233	-0.358658	-2.01818	0.0006	0.0194091	yes
ENSG00000108826	ENSG00000108826	MRPL27	17:48445217-48450575	Untreated	PF14_ON	OK	99.1162	125.119	0.336108	2.02319	0.0005	0.0168012	yes
ENSG00000108846	ENSG00000108846	ABCC3	17:48712137-48769613	Untreated	PF14_ON	OK	30.5174	15.2569	-1.00017	-2.99748	5e-05	0.00270243	yes
ENSG00000109089	ENSG00000109089	CDR2L	17:72983726-73001895	Untreated	PF14_ON	OK	22.6804	17.6868	-0.358777	-2.17991	0.0001	0.00478972	yes
ENSG00000109099	ENSG00000109099	PMP22	17:15133094-15169024	Untreated	PF14_ON	OK	73.2595	100.81	0.460547	2.77396	5e-05	0.00270243	yes
ENSG00000109118	ENSG00000109118	PHF12	17:27232267-27384234	Untreated	PF14_ON	OK	35.5387	24.6667	-0.52683	-2.02269	0.0002	0.00846621	yes
ENSG00000109133	ENSG00000109133	TMEM33	4:41937136-41962589	Untreated	PF14_ON	OK	36.5109	48.1735	0.399913	1.79669	0.0023	0.0499239	yes
ENSG00000109534	ENSG00000109534	GAR1	4:110736665-110745893	Untreated	PF14_ON	OK	19.7122	28.8959	0.551775	2.76537	5e-05	0.00270243	yes
ENSG00000109618	ENSG00000109618	SEPSECS	4:25121626-25162204	Untreated	PF14_ON	OK	1.71967	3.14464	0.870767	1.81787	0.0002	0.00846621	yes
ENSG00000109674	ENSG00000109674	NEIL3	4:178230989-178284097	Untreated	PF14_ON	OK	7.98885	10.6901	0.420218	2.25473	5e-05	0.00270243	yes
ENSG00000109805	ENSG00000109805	NCAPG	4:17812524-18023499	Untreated	PF14_ON	OK	22.5925	34.5021	0.610839	3.24316	5e-05	0.00270243	yes
ENSG00000110042	ENSG00000110042	DTX4	11:58938902-58980424	Untreated	PF14_ON	OK	4.87237	3.41642	-0.512139	-1.94313	0.00045	0.0154077	yes
ENSG00000110057	ENSG00000110057	UNC93B1	11:67758574-67772452	Untreated	PF14_ON	OK	31.4434	22.3038	-0.495468	-2.20694	0.0001	0.00478972	yes
ENSG00000110066	ENSG00000110066	SUV420H1	11:67922329-67981295	Untreated	PF14_ON	OK	11.3013	15.0871	0.416822	1.7028	0.002	0.0455087	yes
ENSG00000110195	ENSG00000110195	FOLR1	11:71874365-71920285	Untreated	PF14_ON	OK	1519.74	1102.36	-0.463231	-2.97405	5e-05	0.00270243	yes
ENSG00000110697	ENSG00000110697	PITPNM1	11:67259238-67273734	Untreated	PF14_ON	OK	38.9615	29.6589	-0.393581	-1.87673	0.00035	0.0129009	yes
ENSG00000110881	ENSG00000110881	ASIC1	12:50451330-50477394	Untreated	PF14_ON	OK	6.20884	3.77285	-0.718672	-2.01301	0.0003	0.0114071	yes
ENSG00000111196	ENSG00000111196	MAGOHB	12:10758611-10766222	Untreated	PF14_ON	OK	37.9939	47.5098	0.322456	1.78953	0.00155	0.0382401	yes
ENSG00000111653	ENSG00000111653	ING4	12:6759445-6772314	Untreated	PF14_ON	OK	14.3879	10.92	-0.397886	-1.6799	0.00195	0.0448179	yes
ENSG00000111679	ENSG00000111679	PTPN6	12:7055630-7070479	Untreated	PF14_ON	OK	7.02289	4.67819	-0.586114	-1.59304	0.00085	0.0252536	yes
ENSG00000111726	ENSG00000111726	CMAS	12:22199107-22589975	Untreated	PF14_ON	OK	21.9054	28.8149	0.395527	2.19232	0.00025	0.0100062	yes
ENSG00000111845	ENSG00000111845	PAK1IP1	6:10671650-10710015	Untreated	PF14_ON	OK	37.8733	47.5938	0.329592	1.99652	0.0004	0.0142005	yes
ENSG00000111859	ENSG00000111859	NEDD9	6:11173684-11382581	Untreated	PF14_ON	OK	7.78644	5.8889	-0.402966	-1.83441	0.0006	0.0194091	yes
ENSG00000111875	ENSG00000111875	ASF1A	6:119134604-119470552	Untreated	PF14_ON	OK	6.90917	10.4767	0.600602	2.73612	5e-05	0.00270243	yes
ENSG00000112357	ENSG00000112357	PEX7	6:137143716-137235075	Untreated	PF14_ON	OK	2.49376	3.62561	0.539905	1.84565	0.0017	0.0407352	yes
ENSG00000112697	ENSG00000112697	TMEM30A	6:75962639-75994684	Untreated	PF14_ON	OK	16.1926	25.3426	0.646233	1.7251	0.00175	0.0415429	yes
ENSG00000112742	ENSG00000112742	TTK	6:80713603-80752244	Untreated	PF14_ON	OK	11.3185	16.0818	0.506744	2.27918	0.0001	0.00478972	yes
ENSG00000112773	ENSG00000112773	FAM46A	6:82201155-82462491	Untreated	PF14_ON	OK	7.91855	11.5351	0.542717	2.5603	5e-05	0.00270243	yes
ENSG00000112984	ENSG00000112984	KIF20A	5:137475454-137549032	Untreated	PF14_ON	OK	49.7794	68.4653	0.459826	1.93294	0.00035	0.0129009	yes
ENSG00000113083	ENSG00000113083	LOX	5:121297655-121413980	Untreated	PF14_ON	OK	18.7422	11.0306	-0.764775	-2.80079	5e-05	0.00270243	yes
ENSG00000113272	ENSG00000113272	THG1L	5:157158204-157168456	Untreated	PF14_ON	OK	16.1888	22.6584	0.48505	2.00189	0.0004	0.0142005	yes
ENSG00000113369	ENSG00000113369	ARRDC3	5:90664540-90679176	Untreated	PF14_ON	OK	4.90732	14.7591	1.5886	3.01354	5e-05	0.00270243	yes
ENSG00000113569	ENSG00000113569	NUP155	5:37288238-37371283	Untreated	PF14_ON	OK	42.2903	53.0537	0.327129	1.80711	0.00055	0.018213	yes
ENSG00000113594	ENSG00000113594	LIFR	5:38475064-38671318	Untreated	PF14_ON	OK	5.58334	8.34091	0.579076	1.7904	0.00115	0.0311751	yes
ENSG00000114268	ENSG00000114268	PFKFB4	3:48555116-48601206	Untreated	PF14_ON	OK	5.59604	2.76701	-1.01608	-2.1636	5e-05	0.00270243	yes
ENSG00000114315	ENSG00000114315	HES1	3:193853933-193856521	Untreated	PF14_ON	OK	1.54315	2.9879	0.953257	2.94505	5e-05	0.00270243	yes
ENSG00000114626	ENSG00000114626	ABTB1	3:127391777-127399768	Untreated	PF14_ON	OK	3.3684	1.97254	-0.772009	-1.83873	0.0001	0.00478972	yes
ENSG00000115145	ENSG00000115145	STAM2	2:152973314-153032506	Untreated	PF14_ON	OK	4.13938	5.91662	0.515359	1.78207	0.00125	0.033059	yes
ENSG00000115233	ENSG00000115233	PSMD14	2:162164548-162268228	Untreated	PF14_ON	OK	98.6639	120.921	0.29347	1.81233	0.0014	0.0356975	yes
ENSG00000115290	ENSG00000115290	GRB14	2:165349321-165478358	Untreated	PF14_ON	OK	3.61337	2.48878	-0.537908	-1.55349	0.0021	0.0469947	yes
ENSG00000115368	ENSG00000115368	WDR75	2:190306158-190340291	Untreated	PF14_ON	OK	29.4248	38.1944	0.376326	2.3104	0.00015	0.00675187	yes
ENSG00000115414	ENSG00000115414	FN1	2:216225162-216300895	Untreated	PF14_ON	OK	5.39339	3.07629	-0.81	-1.81017	5e-05	0.00270243	yes
ENSG00000115758	ENSG00000115758	ODC1	2:10580093-10588630	Untreated	PF14_ON	OK	210.632	311.134	0.562811	3.52251	5e-05	0.00270243	yes
ENSG00000116030	ENSG00000116030	SUMO1	2:203070902-203103331	Untreated	PF14_ON	OK	82.3454	104.327	0.34135	1.83931	0.0015	0.0372824	yes
ENSG00000116120	ENSG00000116120	FARSB	2:223435254-223521056	Untreated	PF14_ON	OK	30.5317	40.0529	0.3916	2.31792	5e-05	0.00270243	yes
ENSG00000116396	ENSG00000116396	KCNC4	1:110753964-110825722	Untreated	PF14_ON	OK	3.388	2.29067	-0.564664	-1.82709	0.00055	0.018213	yes
ENSG00000116514	ENSG00000116514	RNF19B	1:33402045-33430286	Untreated	PF14_ON	OK	4.51225	5.8534	0.375429	1.95938	0.00085	0.0252536	yes
ENSG00000116704	ENSG00000116704	SLC35D1	1:67465014-67519782	Untreated	PF14_ON	OK	3.71256	5.14276	0.470127	2.55561	5e-05	0.00270243	yes
ENSG00000116711	ENSG00000116711	PLA2G4A	1:186798084-186958113	Untreated	PF14_ON	OK	30.0403	44.1047	0.554032	3.38751	5e-05	0.00270243	yes
ENSG00000116717	ENSG00000116717	GADD45A	1:68150743-68154021	Untreated	PF14_ON	OK	14.2928	20.6925	0.533817	2.67732	5e-05	0.00270243	yes
ENSG00000116741	ENSG00000116741	RGS2	1:192778168-192781403	Untreated	PF14_ON	OK	15.188	20.526	0.434519	2.28423	5e-05	0.00270243	yes
ENSG00000116750	ENSG00000116750	UCHL5	1:192984888-193060907	Untreated	PF14_ON	OK	72.8732	95.6156	0.391857	1.77885	0.00185	0.0433236	yes
ENSG00000116752	ENSG00000116752	BCAS2	1:115110177-115124260	Untreated	PF14_ON	OK	45.3661	60.4599	0.414365	2.37649	5e-05	0.00270243	yes
ENSG00000116761	ENSG00000116761	CTH	1:70876900-70905534	Untreated	PF14_ON	OK	10.2036	13.28	0.380184	1.81101	0.0014	0.0356975	yes
ENSG00000116815	ENSG00000116815	CD58	1:117057156-117113661	Untreated	PF14_ON	OK	11.2177	18.5521	0.725801	3.5361	5e-05	0.00270243	yes
ENSG00000116954	ENSG00000116954	RRAGC	1:39303869-39325495	Untreated	PF14_ON	OK	4.40452	6.26815	0.509057	2.50645	5e-05	0.00270243	yes
ENSG00000117133	ENSG00000117133	RPF1	1:84944941-84963473	Untreated	PF14_ON	OK	36.6826	49.9997	0.446825	2.62514	5e-05	0.00270243	yes
ENSG00000117174	ENSG00000117174	ZNHIT6	1:86115105-86174116	Untreated	PF14_ON	OK	10.5254	13.0251	0.30742	1.71669	0.0023	0.0499239	yes
ENSG00000117266	ENSG00000117266	CDK18	1:205473722-205501921	Untreated	PF14_ON	OK	20.3308	14.7198	-0.465907	-2.02688	0.0005	0.0168012	yes
ENSG00000117289	ENSG00000117289	TXNIP	1:145438468-145442635	Untreated	PF14_ON	OK	21.4365	35.644	0.733586	4.07586	5e-05	0.00270243	yes
ENSG00000117394	ENSG00000117394	SLC2A1	1:43391051-43424530	Untreated	PF14_ON	OK	98.1068	66.6792	-0.557116	-2.35035	5e-05	0.00270243	yes
ENSG00000117461	ENSG00000117461	PIK3R3	1:46505811-46651630	Untreated	PF14_ON	OK	1.79113	3.54637	0.985475	2.4273	5e-05	0.00270243	yes
ENSG00000117620	ENSG00000117620	SLC35A3	1:100433938-100492535	Untreated	PF14_ON	OK	4.4017	7.78344	0.822348	2.3801	0.00015	0.00675187	yes
ENSG00000117906	ENSG00000117906	RCN2	15:77223959-77242601	Untreated	PF14_ON	OK	41.4284	51.126	0.303437	1.80259	0.00125	0.033059	yes
ENSG00000118193	ENSG00000118193	KIF14	1:200520627-200589862	Untreated	PF14_ON	OK	7.36525	10.6632	0.533833	3.21633	5e-05	0.00270243	yes
ENSG00000118246	ENSG00000118246	FASTKD2	2:207602486-207657233	Untreated	PF14_ON	OK	15.7923	21.0839	0.416921	2.362	5e-05	0.00270243	yes
ENSG00000118496	ENSG00000118496	FBXO30	6:146119270-146135889	Untreated	PF14_ON	OK	8.60727	11.3114	0.394143	2.29798	5e-05	0.00270243	yes
ENSG00000118518	ENSG00000118518	RNF146	6:127587754-127609712	Untreated	PF14_ON	OK	6.2056	8.70788	0.488751	1.89082	0.00045	0.0154077	yes
ENSG00000118523	ENSG00000118523	CTGF	6:132269315-132398533	Untreated	PF14_ON	OK	45.1403	23.5976	-0.935777	-5.67226	5e-05	0.00270243	yes
ENSG00000118898	ENSG00000118898	PPL	16:4932507-5147809	Untreated	PF14_ON	OK	22.6926	14.7772	-0.618848	-2.6427	5e-05	0.00270243	yes
ENSG00000119004	ENSG00000119004	CYP20A1	2:204103662-204163009	Untreated	PF14_ON	OK	4.47552	6.73213	0.589007	2.02185	0.0007	0.0219241	yes
ENSG00000119421	ENSG00000119421	NDUFA8	9:124894744-124922098	Untreated	PF14_ON	OK	159.619	197.084	0.304176	1.90806	0.0011	0.0302549	yes
ENSG00000119431	ENSG00000119431	HDHD3	9:116135698-116139279	Untreated	PF14_ON	OK	10.0495	7.70817	-0.382665	-1.87141	0.0014	0.0356975	yes
ENSG00000119508	ENSG00000119508	NR4A3	9:102584136-102629173	Untreated	PF14_ON	OK	1.11088	2.05268	0.885809	3.63913	5e-05	0.00270243	yes
ENSG00000119655	ENSG00000119655	NPC2	14:74942894-74963809	Untreated	PF14_ON	OK	194.45	145.193	-0.421431	-2.07664	0.0003	0.0114071	yes
ENSG00000119688	ENSG00000119688	ABCD4	14:74752125-74769759	Untreated	PF14_ON	OK	21.5022	15.1992	-0.50049	-2.1202	0.00015	0.00675187	yes
ENSG00000119938	ENSG00000119938	PPP1R3C	10:93388198-93392811	Untreated	PF14_ON	OK	4.58947	7.06419	0.622195	3.23019	5e-05	0.00270243	yes
ENSG00000119950	ENSG00000119950	MXI1	10:111967362-112047123	Untreated	PF14_ON	OK	21.0244	12.2784	-0.775943	-2.51443	5e-05	0.00270243	yes
ENSG00000120211	ENSG00000120211	INSL4	9:5231418-5235304	Untreated	PF14_ON	OK	1.7508	4.34121	1.31009	5.25484	5e-05	0.00270243	yes
ENSG00000120318	ENSG00000120318	ARAP3	5:141032967-141061788	Untreated	PF14_ON	OK	2.35649	1.49033	-0.661006	-2.41542	5e-05	0.00270243	yes
ENSG00000120738	ENSG00000120738	EGR1	5:137801178-137805004	Untreated	PF14_ON	OK	3.48925	2.01684	-0.790817	-3.84464	5e-05	0.00270243	yes
ENSG00000120800	ENSG00000120800	UTP20	12:101673886-101780394	Untreated	PF14_ON	OK	10.548	14.1138	0.420141	2.54246	5e-05	0.00270243	yes
ENSG00000120896	ENSG00000120896	SORBS3	8:22298331-22433301	Untreated	PF14_ON	OK	31.21	20.6318	-0.597134	-2.05697	0.0003	0.0114071	yes
ENSG00000121621	ENSG00000121621	KIF18A	11:28042166-28355054	Untreated	PF14_ON	OK	7.88231	10.544	0.419734	1.8145	0.00105	0.0293452	yes
ENSG00000121716	ENSG00000121716	PILRB	7:99905324-99997719	Untreated	PF14_ON	OK	23.6477	16.7169	-0.500387	-2.06903	0.0002	0.00846621	yes
ENSG00000122547	ENSG00000122547	EEPD1	7:36192757-36341152	Untreated	PF14_ON	OK	2.66251	8.10997	1.60691	3.67965	5e-05	0.00270243	yes
ENSG00000122971	ENSG00000122971	ACADS	12:121163537-121177811	Untreated	PF14_ON	OK	6.33191	4.9309	-0.360791	-1.81828	0.00165	0.0398676	yes
ENSG00000123143	ENSG00000123143	PKN1	19:14543864-14582679	Untreated	PF14_ON	OK	47.7404	34.9299	-0.450745	-2.40828	5e-05	0.00270243	yes
ENSG00000123240	ENSG00000123240	OPTN	10:12938626-13180291	Untreated	PF14_ON	OK	20.0793	13.4049	-0.582949	-2.07129	0.0003	0.0114071	yes
ENSG00000123364	ENSG00000123364	HOXC13	12:54329111-54340328	Untreated	PF14_ON	OK	17.5666	13.4951	-0.3804	-2.08485	0.00045	0.0154077	yes
ENSG00000123545	ENSG00000123545	NDUFAF4	6:97337188-97345757	Untreated	PF14_ON	OK	23.7087	31.1553	0.394057	1.81469	0.00175	0.0415429	yes
ENSG00000123609	ENSG00000123609	NMI	2:152126978-152146571	Untreated	PF14_ON	OK	12.2767	15.9945	0.38166	1.98557	0.0007	0.0219241	yes
ENSG00000123838	ENSG00000123838	C4BPA	1:207277606-207318317	Untreated	PF14_ON	OK	8.60044	5.4297	-0.663537	-2.88677	5e-05	0.00270243	yes
ENSG00000123975	ENSG00000123975	CKS2	9:91926112-91931618	Untreated	PF14_ON	OK	170.324	230.837	0.438598	2.7135	5e-05	0.00270243	yes
ENSG00000124006	ENSG00000124006	OBSL1	2:220415450-220440435	Untreated	PF14_ON	OK	12.0559	8.58795	-0.489351	-2.33885	5e-05	0.00270243	yes
ENSG00000124067	ENSG00000124067	SLC12A4	16:67973652-68003504	Untreated	PF14_ON	OK	14.1186	10.2326	-0.464424	-1.84299	0.00075	0.0231225	yes
ENSG00000124102	ENSG00000124102	PI3	20:43803516-43805185	Untreated	PF14_ON	OK	7.49975	3.60059	-1.05861	-2.94038	5e-05	0.00270243	yes
ENSG00000124116	ENSG00000124116	WFDC3	20:44376582-44420571	Untreated	PF14_ON	OK	10.3966	5.9381	-0.808044	-2.22548	0.0002	0.00846621	yes
ENSG00000124191	ENSG00000124191	TOX2	20:42543491-42698256	Untreated	PF14_ON	OK	5.72018	3.19136	-0.841892	-2.07866	0.00025	0.0100062	yes
ENSG00000124207	ENSG00000124207	CSE1L	20:47662848-47713489	Untreated	PF14_ON	OK	141.084	187.919	0.413554	2.54375	5e-05	0.00270243	yes
ENSG00000124486	ENSG00000124486	USP9X	X:40944887-41093672	Untreated	PF14_ON	OK	21.8026	27.0938	0.313466	1.93578	0.00055	0.018213	yes
ENSG00000124762	ENSG00000124762	CDKN1A	6:36644304-36655116	Untreated	PF14_ON	OK	56.1268	69.6879	0.312217	1.78102	0.00115	0.0311751	yes
ENSG00000124787	ENSG00000124787	RPP40	6:4994965-5004297	Untreated	PF14_ON	OK	19.4237	29.7207	0.613649	3.08108	5e-05	0.00270243	yes
ENSG00000125304	ENSG00000125304	TM9SF2	13:100153670-100216260	Untreated	PF14_ON	OK	40.3286	49.0805	0.283347	1.78602	0.0019	0.0441132	yes
ENSG00000125657	ENSG00000125657	TNFSF9	19:6531009-6535931	Untreated	PF14_ON	OK	73.978	49.0728	-0.592172	-3.66364	5e-05	0.00270243	yes
ENSG00000125726	ENSG00000125726	CD70	19:6583193-6604114	Untreated	PF14_ON	OK	40.5871	30.2593	-0.423644	-2.2971	5e-05	0.00270243	yes
ENSG00000125730	ENSG00000125730	C3	19:6677714-6737614	Untreated	PF14_ON	OK	31.0645	18.4821	-0.749138	-1.69822	0.0013	0.0339669	yes
ENSG00000125733	ENSG00000125733	TRIP10	19:6737935-6751537	Untreated	PF14_ON	OK	61.4564	45.1059	-0.446248	-2.60538	5e-05	0.00270243	yes
ENSG00000125746	ENSG00000125746	EML2	19:46110251-46148887	Untreated	PF14_ON	OK	43.4505	29.6877	-0.549509	-2.03926	0.0002	0.00846621	yes
ENSG00000125845	ENSG00000125845	BMP2	20:6748310-6760927	Untreated	PF14_ON	OK	71.1845	86.1849	0.275872	1.77606	0.0019	0.0441132	yes
ENSG00000125945	ENSG00000125945	ZNF436	1:23685940-23698332	Untreated	PF14_ON	OK	1.8435	2.46912	0.42155	2.00778	0.00055	0.018213	yes
ENSG00000126458	ENSG00000126458	RRAS	19:50138548-50143458	Untreated	PF14_ON	OK	12.2665	8.94322	-0.455861	-2.28667	5e-05	0.00270243	yes
ENSG00000126705	ENSG00000126705	AHDC1	1:27860545-27930942	Untreated	PF14_ON	OK	4.54398	2.97011	-0.61344	-2.04885	0.00015	0.00675187	yes
ENSG00000126787	ENSG00000126787	DLGAP5	14:55614829-55658396	Untreated	PF14_ON	OK	23.6666	36.4382	0.622602	3.57487	5e-05	0.00270243	yes
ENSG00000126822	ENSG00000126822	PLEKHG3	14:65170819-65346601	Untreated	PF14_ON	OK	9.33199	6.13542	-0.605023	-2.06147	0.00025	0.0100062	yes
ENSG00000127129	ENSG00000127129	EDN2	1:41944445-41950344	Untreated	PF14_ON	OK	2.55869	4.18789	0.710817	1.66284	0.0009	0.0263775	yes
ENSG00000127184	ENSG00000127184	COX7C	5:85913720-85916779	Untreated	PF14_ON	OK	692.088	865.922	0.323281	1.83219	0.00115	0.0311751	yes
ENSG00000127334	ENSG00000127334	DYRK2	12:68042117-68064699	Untreated	PF14_ON	OK	6.42897	4.35188	-0.562951	-1.69532	0.00205	0.0463302	yes
ENSG00000127666	ENSG00000127666	TICAM1	19:4815943-4831716	Untreated	PF14_ON	OK	15.6593	9.7712	-0.680413	-3.83695	5e-05	0.00270243	yes
ENSG00000127954	ENSG00000127954	STEAP4	7:87834432-87936206	Untreated	PF14_ON	OK	42.613	29.66	-0.522777	-2.60851	5e-05	0.00270243	yes
ENSG00000127993	ENSG00000127993	RBM48	7:92158086-92167319	Untreated	PF14_ON	OK	5.49277	7.63937	0.475919	2.29267	5e-05	0.00270243	yes
ENSG00000128011	ENSG00000128011	LRFN1	19:39797207-39811498	Untreated	PF14_ON	OK	5.2379	2.90079	-0.852544	-4.15944	5e-05	0.00270243	yes
ENSG00000128274	ENSG00000128274	A4GALT	22:43088126-43117304	Untreated	PF14_ON	OK	9.34778	4.75666	-0.974674	-3.59563	5e-05	0.00270243	yes
ENSG00000128283	ENSG00000128283	CDC42EP1	22:37956453-37965412	Untreated	PF14_ON	OK	83.6805	66.5798	-0.329806	-2.04572	0.0001	0.00478972	yes
ENSG00000128683	ENSG00000128683	GAD1	2:171669722-171717661	Untreated	PF14_ON	OK	4.79431	3.12286	-0.618455	-1.53779	0.0014	0.0356975	yes
ENSG00000128692	ENSG00000128692	EIF2S2P4	2:171579718-171627276	Untreated	PF14_ON	OK	9.9931	13.0118	0.380815	1.80028	0.00165	0.0398676	yes
ENSG00000128699	ENSG00000128699	ORMDL1	2:190635048-190649097	Untreated	PF14_ON	OK	26.4554	33.6434	0.346758	1.88702	0.001	0.0284056	yes
ENSG00000128965	ENSG00000128965	CHAC1	15:41245159-41248710	Untreated	PF14_ON	OK	3.93603	12.327	1.64701	6.85146	5e-05	0.00270243	yes
ENSG00000129173	ENSG00000129173	E2F8	11:19203577-19302973	Untreated	PF14_ON	OK	3.15679	4.41097	0.482635	1.97848	0.0003	0.0114071	yes
ENSG00000129219	ENSG00000129219	PLD2	17:4710390-4726729	Untreated	PF14_ON	OK	8.70335	5.49941	-0.662295	-2.15709	5e-05	0.00270243	yes
ENSG00000129810	ENSG00000129810	SGOL1	3:20202084-20227919	Untreated	PF14_ON	OK	6.81239	10.4418	0.616136	2.3484	5e-05	0.00270243	yes
ENSG00000129911	ENSG00000129911	KLF16	19:1852397-1863567	Untreated	PF14_ON	OK	18.6868	13.5794	-0.460593	-2.17004	0.00045	0.0154077	yes
ENSG00000130340	ENSG00000130340	SNX9	6:158244295-158366109	Untreated	PF14_ON	OK	18.1468	14.5948	-0.314255	-1.8972	0.00075	0.0231225	yes
ENSG00000130511	ENSG00000130511	SSBP4	19:18529673-18549111	Untreated	PF14_ON	OK	67.7512	44.7641	-0.597903	-2.39962	0.0001	0.00478972	yes
ENSG00000130513	ENSG00000130513	GDF15	19:18485540-18499987	Untreated	PF14_ON	OK	18.3724	30.0722	0.710895	3.79765	5e-05	0.00270243	yes
ENSG00000130522	ENSG00000130522	JUND	19:18390562-18392432	Untreated	PF14_ON	OK	47.3457	34.8508	-0.442042	-1.89738	0.00095	0.0274714	yes
ENSG00000130540	ENSG00000130540	SULT4A1	22:44220388-44258398	Untreated	PF14_ON	OK	2.94748	1.954	-0.593051	-1.79879	0.0001	0.00478972	yes
ENSG00000130589	ENSG00000130589	HELZ2	20:62189438-62205592	Untreated	PF14_ON	OK	2.43687	1.53163	-0.669957	-1.69175	0.00225	0.0492828	yes
ENSG00000130600	ENSG00000130600	H19	11:2016405-2022700	Untreated	PF14_ON	OK	376.414	199.124	-0.918651	-4.13388	5e-05	0.00270243	yes
ENSG00000130635	ENSG00000130635	COL5A1	9:137533619-137736686	Untreated	PF14_ON	OK	123.326	92.8243	-0.4099	-1.94649	5e-05	0.00270243	yes
ENSG00000130766	ENSG00000130766	SESN2	1:28586037-28609002	Untreated	PF14_ON	OK	5.206	10.3693	0.994069	5.39671	5e-05	0.00270243	yes
ENSG00000130812	ENSG00000130812	ANGPTL6	19:10196797-10213472	Untreated	PF14_ON	OK	1.67227	0.828492	-1.01324	-1.78296	0.0006	0.0194091	yes
ENSG00000130813	ENSG00000130813	C19orf66	19:10196797-10213472	Untreated	PF14_ON	OK	5.18412	2.9148	-0.830701	-2.2508	5e-05	0.00270243	yes
ENSG00000130829	ENSG00000130829	DUSP9	X:152907945-152916781	Untreated	PF14_ON	OK	28.3828	20.7333	-0.453067	-2.43993	0.0002	0.00846621	yes
ENSG00000131089	ENSG00000131089	ARHGEF9	X:62854846-63005426	Untreated	PF14_ON	OK	3.30947	2.18682	-0.597765	-1.67768	0.0009	0.0263775	yes
ENSG00000131094	ENSG00000131094	C1QL1	17:43037060-43045439	Untreated	PF14_ON	OK	6.94278	3.48104	-0.995994	-4.25435	5e-05	0.00270243	yes
ENSG00000131737	ENSG00000131737	KRT34	17:39533901-39538655	Untreated	PF14_ON	OK	0.999838	0.495413	-1.01306	-1.98927	0.00145	0.0366919	yes
ENSG00000131746	ENSG00000131746	TNS4	17:38632079-38657849	Untreated	PF14_ON	OK	70.5126	36.8615	-0.935767	-5.12113	5e-05	0.00270243	yes
ENSG00000131747	ENSG00000131747	TOP2A	17:38544767-38574202	Untreated	PF14_ON	OK	75.5815	98.6848	0.384795	2.02918	0.0013	0.0339669	yes
ENSG00000131845	ENSG00000131845	ZNF304	19:57862215-57871266	Untreated	PF14_ON	OK	1.11645	1.82678	0.710383	2.93534	5e-05	0.00270243	yes
ENSG00000131941	ENSG00000131941	RHPN2	19:33469498-33555794	Untreated	PF14_ON	OK	9.88737	7.07169	-0.483532	-2.12969	0.00015	0.00675187	yes
ENSG00000132002	ENSG00000132002	DNAJB1	19:14625581-14676792	Untreated	PF14_ON	OK	74.9175	56.3768	-0.4102	-1.70228	0.0019	0.0441132	yes
ENSG00000132003	ENSG00000132003	ZSWIM4	19:13906273-13943044	Untreated	PF14_ON	OK	6.95972	4.1522	-0.745155	-3.77269	5e-05	0.00270243	yes
ENSG00000132182	ENSG00000132182	NUP210	3:13357736-13461809	Untreated	PF14_ON	OK	85.1437	69.1528	-0.300111	-1.94348	0.0006	0.0194091	yes
ENSG00000132432	ENSG00000132432	SEC61G	7:54819942-54872621	Untreated	PF14_ON	OK	142.753	183.765	0.364343	2.15504	0.00035	0.0129009	yes
ENSG00000132470	ENSG00000132470	ITGB4	17:73717407-73761792	Untreated	PF14_ON	OK	5.14303	1.76928	-1.53946	-1.90286	0.0001	0.00478972	yes
ENSG00000132600	ENSG00000132600	PRMT7	16:68344876-68482591	Untreated	PF14_ON	OK	68.3812	52.2149	-0.38914	-1.80367	0.0015	0.0372824	yes
ENSG00000132801	ENSG00000132801	ZSWIM3	20:44486255-44507761	Untreated	PF14_ON	OK	1.74299	3.92274	1.1703	5.25318	5e-05	0.00270243	yes
ENSG00000132952	ENSG00000132952	USPL1	13:31191829-31233686	Untreated	PF14_ON	OK	1.63475	2.39994	0.55393	1.86396	0.00135	0.0348739	yes
ENSG00000132963	ENSG00000132963	POMP	13:29233240-29253062	Untreated	PF14_ON	OK	64.3661	86.1827	0.421097	2.60421	5e-05	0.00270243	yes
ENSG00000132964	ENSG00000132964	CDK8	13:26828275-26979375	Untreated	PF14_ON	OK	8.66566	11.4508	0.402072	1.77408	0.00215	0.0477684	yes
ENSG00000133488	ENSG00000133488	SEC14L4	22:30884899-30901698	Untreated	PF14_ON	OK	3.8423	2.51309	-0.612511	-2.95567	5e-05	0.00270243	yes
ENSG00000134013	ENSG00000134013	LOXL2	8:23154701-23315208	Untreated	PF14_ON	OK	89.8569	56.0773	-0.680213	-2.99516	5e-05	0.00270243	yes
ENSG00000134049	ENSG00000134049	IER3IP1	18:44632316-44702745	Untreated	PF14_ON	OK	16.7511	24.0603	0.522398	2.32122	5e-05	0.00270243	yes
ENSG00000134057	ENSG00000134057	CCNB1	5:68462836-68474072	Untreated	PF14_ON	OK	253.116	343.889	0.442143	2.38175	0.0001	0.00478972	yes
ENSG00000134146	ENSG00000134146	ATPBD4	15:35473999-35838394	Untreated	PF14_ON	OK	15.1591	20.5579	0.439512	1.74983	0.0021	0.0469947	yes
ENSG00000134152	ENSG00000134152	KATNBL1	15:34432874-34502297	Untreated	PF14_ON	OK	18.6406	28.3142	0.603077	2.34296	5e-05	0.00270243	yes
ENSG00000134153	ENSG00000134153	EMC7	15:34376217-34394149	Untreated	PF14_ON	OK	130.346	175.859	0.432077	2.38475	5e-05	0.00270243	yes
ENSG00000134186	ENSG00000134186	PRPF38B	1:109234944-109244425	Untreated	PF14_ON	OK	24.9443	20.0697	-0.313691	-1.87067	0.0011	0.0302549	yes
ENSG00000134215	ENSG00000134215	VAV3	1:108113781-108537229	Untreated	PF14_ON	OK	8.18763	11.6332	0.506736	1.77475	0.0013	0.0339669	yes
ENSG00000134250	ENSG00000134250	NOTCH2	1:120454175-120612240	Untreated	PF14_ON	OK	22.7925	28.9081	0.34291	1.82699	0.0002	0.00846621	yes
ENSG00000134376	ENSG00000134376	CRB1	1:197170591-197447585	Untreated	PF14_ON	OK	4.48149	7.14816	0.673592	2.41686	5e-05	0.00270243	yes
ENSG00000134590	ENSG00000134590	FAM127A	X:134166332-134167576	Untreated	PF14_ON	OK	48.1158	36.3745	-0.403582	-2.22523	0.0002	0.00846621	yes
ENSG00000134668	ENSG00000134668	SPOCD1	1:32254730-32281652	Untreated	PF14_ON	OK	2.97423	1.5639	-0.927368	-1.89807	5e-05	0.00270243	yes
ENSG00000134901	ENSG00000134901	KDELC1	13:103436630-103451357	Untreated	PF14_ON	OK	7.25555	9.63744	0.409566	1.97877	0.00035	0.0129009	yes
ENSG00000135069	ENSG00000135069	PSAT1	9:80912058-80945009	Untreated	PF14_ON	OK	93.6173	127.589	0.446654	2.77944	5e-05	0.00270243	yes
ENSG00000135124	ENSG00000135124	P2RX4	12:121647659-121671909	Untreated	PF14_ON	OK	1.97516	3.68277	0.898819	1.63198	0.0002	0.00846621	yes
ENSG00000135211	ENSG00000135211	TMEM60	7:77423044-77427897	Untreated	PF14_ON	OK	10.7404	13.7792	0.359438	1.86805	0.0009	0.0263775	yes
ENSG00000135365	ENSG00000135365	PHF21A	11:45950870-46142985	Untreated	PF14_ON	OK	18.7475	13.0711	-0.52032	-1.78411	0.00085	0.0252536	yes
ENSG00000135480	ENSG00000135480	KRT7	12:52626303-52702947	Untreated	PF14_ON	OK	1296.23	802.089	-0.692493	-3.46158	5e-05	0.00270243	yes
ENSG00000135631	ENSG00000135631	RAB11FIP5	2:73169164-73383849	Untreated	PF14_ON	OK	10.4375	6.14737	-0.763733	-2.54616	5e-05	0.00270243	yes
ENSG00000135679	ENSG00000135679	MDM2	12:69201955-69365350	Untreated	PF14_ON	OK	18.9545	28.8764	0.60735	1.54859	0.0018	0.0424277	yes
ENSG00000135747	ENSG00000135747	ZNF670	1:247108848-247242113	Untreated	PF14_ON	OK	2.37176	4.17547	0.815982	3.02169	5e-05	0.00270243	yes
ENSG00000136104	ENSG00000136104	RNASEH2B	13:51450821-51544592	Untreated	PF14_ON	OK	13.5378	18.4421	0.446009	1.8227	0.0007	0.0219241	yes
ENSG00000136286	ENSG00000136286	MYO1G	7:45002260-45018697	Untreated	PF14_ON	OK	2.45355	1.20487	-1.02599	-4.28888	5e-05	0.00270243	yes
ENSG00000136295	ENSG00000136295	TTYH3	7:2671584-2704436	Untreated	PF14_ON	OK	26.4954	16.1859	-0.711	-4.10109	5e-05	0.00270243	yes
ENSG00000136379	ENSG00000136379	ABHD17C	15:80972024-81047962	Untreated	PF14_ON	OK	16.1486	9.46847	-0.770204	-2.54716	5e-05	0.00270243	yes
ENSG00000136810	ENSG00000136810	TXN	9:113006090-113018920	Untreated	PF14_ON	OK	497.83	610.881	0.29524	1.90833	0.00095	0.0274714	yes
ENSG00000136826	ENSG00000136826	KLF4	9:110247132-110252763	Untreated	PF14_ON	OK	14.9908	23.4443	0.645162	3.64402	5e-05	0.00270243	yes
ENSG00000136982	ENSG00000136982	DSCC1	8:120846215-120868250	Untreated	PF14_ON	OK	12.9276	16.7876	0.376939	1.85598	0.00215	0.0477684	yes
ENSG00000136997	ENSG00000136997	MYC	8:128747679-128753674	Untreated	PF14_ON	OK	235.555	174.7	-0.431184	-2.56846	5e-05	0.00270243	yes
ENSG00000136999	ENSG00000136999	NOV	8:120428545-120474590	Untreated	PF14_ON	OK	30.4259	43.7553	0.524157	2.85771	5e-05	0.00270243	yes
ENSG00000137166	ENSG00000137166	FOXP4	6:41462590-41570122	Untreated	PF14_ON	OK	16.8765	12.7541	-0.404055	-2.28413	5e-05	0.00270243	yes
ENSG00000137274	ENSG00000137274	BPHL	6:3118607-3153812	Untreated	PF14_ON	OK	7.61337	5.26842	-0.531164	-2.01615	0.00015	0.00675187	yes
ENSG00000137312	ENSG00000137312	FLOT1	6:30695485-30710510	Untreated	PF14_ON	OK	141.31	114.283	-0.306249	-1.76039	0.00165	0.0398676	yes
ENSG00000137868	ENSG00000137868	STRA6	15:74471806-74628813	Untreated	PF14_ON	OK	20.647	13.1179	-0.654393	-2.89932	5e-05	0.00270243	yes
ENSG00000137936	ENSG00000137936	BCAR3	1:94027346-94312706	Untreated	PF14_ON	OK	38.7407	27.2009	-0.510199	-2.50624	5e-05	0.00270243	yes
ENSG00000137955	ENSG00000137955	RABGGTB	1:76190035-76260764	Untreated	PF14_ON	OK	91.4668	122.183	0.417728	1.75151	0.0019	0.0441132	yes
ENSG00000138032	ENSG00000138032	PPM1B	2:44395107-44471523	Untreated	PF14_ON	OK	7.69526	10.5275	0.452116	1.78057	0.002	0.0455087	yes
ENSG00000138061	ENSG00000138061	CYP1B1	2:38150329-38408997	Untreated	PF14_ON	OK	11.1194	24.4166	1.13479	4.93108	5e-05	0.00270243	yes
ENSG00000138160	ENSG00000138160	KIF11	10:94353042-94415150	Untreated	PF14_ON	OK	15.8777	20.4853	0.367585	2.26273	5e-05	0.00270243	yes
ENSG00000138166	ENSG00000138166	DUSP5	10:112257595-112271302	Untreated	PF14_ON	OK	8.22991	4.65248	-0.822875	-4.28169	5e-05	0.00270243	yes
ENSG00000138180	ENSG00000138180	CEP55	10:95256388-95288849	Untreated	PF14_ON	OK	24.3183	30.7547	0.338765	1.96154	0.0007	0.0219241	yes
ENSG00000138246	ENSG00000138246	DNAJC13	3:132136369-132257876	Untreated	PF14_ON	OK	6.43096	8.47585	0.398324	1.88826	0.00015	0.00675187	yes
ENSG00000138385	ENSG00000138385	SSB	2:170648442-170681441	Untreated	PF14_ON	OK	120.813	150.255	0.314634	1.77073	0.0019	0.0441132	yes
ENSG00000138439	ENSG00000138439	FAM117B	2:203499900-203634480	Untreated	PF14_ON	OK	3.58525	2.46046	-0.543145	-2.07181	0.0013	0.0339669	yes
ENSG00000138600	ENSG00000138600	SPPL2A	15:50999505-51058005	Untreated	PF14_ON	OK	18.3346	27.0851	0.562931	1.90357	0.0004	0.0142005	yes
ENSG00000138772	ENSG00000138772	ANXA3	4:79472672-79531597	Untreated	PF14_ON	OK	48.1118	38.2961	-0.329196	-1.76767	0.00225	0.0492828	yes
ENSG00000138778	ENSG00000138778	CENPE	4:104026962-104119566	Untreated	PF14_ON	OK	3.8115	6.23328	0.709633	2.47443	5e-05	0.00270243	yes
ENSG00000138944	ENSG00000138944	KIAA1644	22:44639546-44708731	Untreated	PF14_ON	OK	2.94653	2.34911	-0.326907	-1.77374	0.00175	0.0415429	yes
ENSG00000139211	ENSG00000139211	AMIGO2	12:47469489-47630443	Untreated	PF14_ON	OK	22.1266	14.9657	-0.564123	-3.04733	5e-05	0.00270243	yes
ENSG00000139517	ENSG00000139517	LNX2	13:28120049-28194541	Untreated	PF14_ON	OK	1.39027	1.79504	0.36865	1.78693	0.00185	0.0433236	yes
ENSG00000139675	ENSG00000139675	HNRNPA1L2	13:53191604-53217919	Untreated	PF14_ON	OK	8.47745	11.1685	0.397737	1.99293	0.00045	0.0154077	yes
ENSG00000139722	ENSG00000139722	VPS37B	12:123349881-123380991	Untreated	PF14_ON	OK	29.6145	22.182	-0.41691	-1.87505	0.001	0.0284056	yes
ENSG00000139826	ENSG00000139826	ABHD13	13:108870726-108886603	Untreated	PF14_ON	OK	1.75647	2.28062	0.376747	1.9338	0.00095	0.0274714	yes
ENSG00000140006	ENSG00000140006	WDR89	14:64063756-64108579	Untreated	PF14_ON	OK	5.7298	8.3306	0.539935	1.96834	0.00065	0.0207173	yes
ENSG00000140320	ENSG00000140320	BAHD1	15:40731919-40760441	Untreated	PF14_ON	OK	7.983	6.39916	-0.319048	-1.74263	0.00165	0.0398676	yes
ENSG00000140400	ENSG00000140400	MAN2C1	15:75648132-75748183	Untreated	PF14_ON	OK	31.336	17.0003	-0.882256	-1.66923	0.00205	0.0463302	yes
ENSG00000140465	ENSG00000140465	CYP1A1	15:75011882-75017951	Untreated	PF14_ON	OK	2.43501	4.37677	0.845941	3.07392	5e-05	0.00270243	yes
ENSG00000140859	ENSG00000140859	KIFC3	16:57792128-57896957	Untreated	PF14_ON	OK	81.4791	63.9424	-0.349657	-1.7352	0.0015	0.0372824	yes
ENSG00000140950	ENSG00000140950	TLDC1	16:84511680-84587639	Untreated	PF14_ON	OK	12.8337	9.12313	-0.492341	-1.77654	0.0019	0.0441132	yes
ENSG00000140961	ENSG00000140961	OSGIN1	16:83932730-83999937	Untreated	PF14_ON	OK	5.71757	8.74257	0.612654	2.35469	5e-05	0.00270243	yes
ENSG00000140983	ENSG00000140983	RHOT2	16:718085-724174	Untreated	PF14_ON	OK	52.4771	39.4711	-0.410894	-1.85994	0.0014	0.0356975	yes
ENSG00000141232	ENSG00000141232	TOB1	17:48939583-48987593	Untreated	PF14_ON	OK	55.0624	70.8711	0.364132	1.91294	0.00115	0.0311751	yes
ENSG00000141295	ENSG00000141295	SCRN2	17:45908992-45918699	Untreated	PF14_ON	OK	17.4763	10.6879	-0.709423	-3.06065	5e-05	0.00270243	yes
ENSG00000141428	ENSG00000141428	C18orf21	18:33552045-33559241	Untreated	PF14_ON	OK	9.40624	12.5489	0.41587	1.63249	0.00215	0.0477684	yes
ENSG00000141480	ENSG00000141480	ARRB2	17:4613783-4624794	Untreated	PF14_ON	OK	33.6889	25.8612	-0.381482	-2.09045	0.0001	0.00478972	yes
ENSG00000141526	ENSG00000141526	SLC16A3	17:80186272-80231607	Untreated	PF14_ON	OK	303.382	215.709	-0.492046	-2.13205	0.0001	0.00478972	yes
ENSG00000141682	ENSG00000141682	PMAIP1	18:57567179-57571538	Untreated	PF14_ON	OK	8.96724	14.0943	0.652376	3.13175	5e-05	0.00270243	yes
ENSG00000141933	ENSG00000141933	TPGS1	19:489175-519654	Untreated	PF14_ON	OK	6.51219	4.87625	-0.417372	-1.95442	0.00065	0.0207173	yes
ENSG00000142089	ENSG00000142089	IFITM3	11:318639-330122	Untreated	PF14_ON	OK	486.427	350.833	-0.471437	-3.02373	5e-05	0.00270243	yes
ENSG00000142102	ENSG00000142102	ATHL1	11:289134-296107	Untreated	PF14_ON	OK	5.52888	2.2787	-1.27877	-4.04934	5e-05	0.00270243	yes
ENSG00000142156	ENSG00000142156	COL6A1	21:47401650-47424964	Untreated	PF14_ON	OK	2.16127	1.33379	-0.696346	-1.70219	0.0003	0.0114071	yes
ENSG00000142235	ENSG00000142235	LMTK3	19:48988527-49016446	Untreated	PF14_ON	OK	0.708869	0.402631	-0.81606	-2.44885	0.0001	0.00478972	yes
ENSG00000142303	ENSG00000142303	ADAMTS10	19:8645125-8675620	Untreated	PF14_ON	OK	5.01512	2.31811	-1.11334	-2.26012	5e-05	0.00270243	yes
ENSG00000142459	ENSG00000142459	EVI5L	19:7895118-7929862	Untreated	PF14_ON	OK	5.92358	3.69486	-0.68095	-1.94601	5e-05	0.00270243	yes
ENSG00000142552	ENSG00000142552	RCN3	19:50030874-50050219	Untreated	PF14_ON	OK	14.5368	9.98937	-0.54124	-1.74685	0.0008	0.0242162	yes
ENSG00000142627	ENSG00000142627	EPHA2	1:16450831-16483824	Untreated	PF14_ON	OK	59.8526	47.8572	-0.322678	-1.842	0.0014	0.0356975	yes
ENSG00000142634	ENSG00000142634	EFHD2	1:15736390-15756839	Untreated	PF14_ON	OK	73.2111	54.0202	-0.438563	-2.76256	5e-05	0.00270243	yes
ENSG00000142675	ENSG00000142675	CNKSR1	1:26503893-26516377	Untreated	PF14_ON	OK	6.30431	4.19507	-0.587644	-1.77901	0.0001	0.00478972	yes
ENSG00000142798	ENSG00000142798	HSPG2	1:22138757-22263790	Untreated	PF14_ON	OK	25.9815	19.8603	-0.387593	-1.28912	0.00215	0.0477684	yes
ENSG00000142871	ENSG00000142871	CYR61	1:86046443-86049645	Untreated	PF14_ON	OK	251.197	133.49	-0.912092	-5.70532	5e-05	0.00270243	yes
ENSG00000142910	ENSG00000142910	TINAGL1	1:32042115-32053288	Untreated	PF14_ON	OK	15.6611	10.8598	-0.528181	-1.90628	0.0011	0.0302549	yes
ENSG00000143155	ENSG00000143155	TIPRL	1:168148170-168169950	Untreated	PF14_ON	OK	33.1876	43.2545	0.382206	2.07442	0.0003	0.0114071	yes
ENSG00000143162	ENSG00000143162	CREG1	1:167498913-167523004	Untreated	PF14_ON	OK	52.5313	72.5967	0.466726	2.91068	5e-05	0.00270243	yes
ENSG00000143228	ENSG00000143228	NUF2	1:163080910-163325554	Untreated	PF14_ON	OK	27.2556	39.3351	0.529262	2.87255	5e-05	0.00270243	yes
ENSG00000143369	ENSG00000143369	ECM1	1:150480537-150486265	Untreated	PF14_ON	OK	3.96905	2.89434	-0.455557	-1.76628	0.00105	0.0293452	yes
ENSG00000143382	ENSG00000143382	ADAMTSL4	1:150521039-150533413	Untreated	PF14_ON	OK	10.0569	6.54562	-0.619581	-2.82425	5e-05	0.00270243	yes
ENSG00000143479	ENSG00000143479	DYRK3	1:206807993-206857764	Untreated	PF14_ON	OK	5.7295	7.30832	0.351132	1.84759	0.00075	0.0231225	yes
ENSG00000143590	ENSG00000143590	EFNA3	1:155036206-155060014	Untreated	PF14_ON	OK	12.973	7.61575	-0.768458	-2.21305	0.00025	0.0100062	yes
ENSG00000143816	ENSG00000143816	WNT9A	1:228106356-228135631	Untreated	PF14_ON	OK	2.96806	4.07207	0.456242	2.24228	0.00015	0.00675187	yes
ENSG00000143842	ENSG00000143842	SOX13	1:204042242-204096863	Untreated	PF14_ON	OK	25.0593	18.7708	-0.416856	-1.87209	0.0012	0.0320891	yes
ENSG00000143847	ENSG00000143847	PPFIA4	1:202995625-203047868	Untreated	PF14_ON	OK	1.57402	0.150739	-3.38432	-1.06729	5e-05	0.00270243	yes
ENSG00000143862	ENSG00000143862	ARL8A	1:202102531-202113869	Untreated	PF14_ON	OK	13.8202	10.0244	-0.463265	-2.149	0.0001	0.00478972	yes
ENSG00000143878	ENSG00000143878	RHOB	2:20646834-20649200	Untreated	PF14_ON	OK	59.422	100.257	0.754632	4.79728	5e-05	0.00270243	yes
ENSG00000143889	ENSG00000143889	HNRPLL	2:38789119-38830728	Untreated	PF14_ON	OK	23.4427	30.7383	0.390901	2.1395	0.0001	0.00478972	yes
ENSG00000144161	ENSG00000144161	ZC3H8	2:112973253-113012713	Untreated	PF14_ON	OK	15.3892	19.5519	0.345383	1.71424	0.0023	0.0499239	yes
ENSG00000144199	ENSG00000144199	FAHD2B	2:97749319-97760619	Untreated	PF14_ON	OK	11.8185	8.42946	-0.48753	-2.25647	0.0001	0.00478972	yes
ENSG00000144824	ENSG00000144824	PHLDB2	3:111393522-111695364	Untreated	PF14_ON	OK	16.5738	12.3536	-0.423976	-2.14884	5e-05	0.00270243	yes
ENSG00000145386	ENSG00000145386	CCNA2	4:122722471-122745087	Untreated	PF14_ON	OK	25.286	34.4894	0.447814	2.196	0.0002	0.00846621	yes
ENSG00000145632	ENSG00000145632	PLK2	5:57749808-57756087	Untreated	PF14_ON	OK	68.8713	41.2315	-0.740156	-2.72925	5e-05	0.00270243	yes
ENSG00000145780	ENSG00000145780	FEM1C	5:114856607-114880591	Untreated	PF14_ON	OK	2.08682	2.97792	0.513001	2.6938	5e-05	0.00270243	yes
ENSG00000145781	ENSG00000145781	COMMD10	5:115420687-115748459	Untreated	PF14_ON	OK	13.1517	19.6931	0.582438	2.84386	5e-05	0.00270243	yes
ENSG00000145860	ENSG00000145860	RNF145	5:158584416-158675804	Untreated	PF14_ON	OK	22.8311	31.1418	0.447854	2.06702	0.0003	0.0114071	yes
ENSG00000145901	ENSG00000145901	TNIP1	5:150409505-150473138	Untreated	PF14_ON	OK	42.8755	33.5502	-0.353834	-1.80432	0.00135	0.0348739	yes
ENSG00000146067	ENSG00000146067	FAM193B	5:176946788-176981542	Untreated	PF14_ON	OK	11.2187	6.92092	-0.696874	-1.62741	0.0021	0.0469947	yes
ENSG00000146205	ENSG00000146205	ANO7	2:242127923-242164792	Untreated	PF14_ON	OK	1.12234	0.30654	-1.87237	-1.20477	0.0006	0.0194091	yes
ENSG00000146242	ENSG00000146242	TPBG	6:83072922-83080545	Untreated	PF14_ON	OK	21.0251	11.5407	-0.865384	-5.06696	5e-05	0.00270243	yes
ENSG00000146674	ENSG00000146674	IGFBP3	7:45951948-45961473	Untreated	PF14_ON	OK	73.8373	42.3813	-0.800922	-4.8829	5e-05	0.00270243	yes
ENSG00000146733	ENSG00000146733	PSPH	7:56078743-56119297	Untreated	PF14_ON	OK	31.8761	43.54	0.449867	2.0978	0.0005	0.0168012	yes
ENSG00000147144	ENSG00000147144	CCDC120	X:48911100-48927509	Untreated	PF14_ON	OK	2.50101	1.6755	-0.577919	-2.26105	5e-05	0.00270243	yes
ENSG00000147689	ENSG00000147689	FAM83A	8:124191199-124222314	Untreated	PF14_ON	OK	8.10247	4.42347	-0.873184	-3.75353	5e-05	0.00270243	yes
ENSG00000147852	ENSG00000147852	VLDLR	9:2422701-2654480	Untreated	PF14_ON	OK	3.78464	2.70918	-0.482298	-2.03683	0.00025	0.0100062	yes
ENSG00000147872	ENSG00000147872	PLIN2	9:19108372-19149288	Untreated	PF14_ON	OK	28.3104	22.3995	-0.337866	-1.86675	0.0014	0.0356975	yes
ENSG00000148400	ENSG00000148400	NOTCH1	9:139388895-139440314	Untreated	PF14_ON	OK	7.29292	5.58734	-0.384334	-2.14983	5e-05	0.00270243	yes
ENSG00000148926	ENSG00000148926	ADM	11:10326226-10328944	Untreated	PF14_ON	OK	41.3618	20.9879	-0.978745	-4.66076	5e-05	0.00270243	yes
ENSG00000149115	ENSG00000149115	TNKS1BP1	11:57067111-57092426	Untreated	PF14_ON	OK	22.6165	15.5072	-0.544436	-2.34431	0.0001	0.00478972	yes
ENSG00000149218	ENSG00000149218	ENDOD1	11:94822973-94865809	Untreated	PF14_ON	OK	2.76727	3.72559	0.429005	2.25095	0.0001	0.00478972	yes
ENSG00000149231	ENSG00000149231	CCDC82	11:96085932-96123087	Untreated	PF14_ON	OK	8.93517	12.4796	0.482007	1.73577	0.0021	0.0469947	yes
ENSG00000149451	ENSG00000149451	ADAM33	20:3648611-3662893	Untreated	PF14_ON	OK	0.701645	0.376956	-0.896345	-1.88845	0.00095	0.0274714	yes
ENSG00000149499	ENSG00000149499	EML3	11:62369689-62382592	Untreated	PF14_ON	OK	22.6099	17.024	-0.409388	-1.71962	0.0018	0.0424277	yes
ENSG00000149782	ENSG00000149782	PLCB3	11:64018994-64036622	Untreated	PF14_ON	OK	40.0935	28.9247	-0.471068	-2.86708	5e-05	0.00270243	yes
ENSG00000149930	ENSG00000149930	TAOK2	16:29984961-30003582	Untreated	PF14_ON	OK	12.3424	9.87909	-0.321178	-1.86477	0.0011	0.0302549	yes
ENSG00000150510	ENSG00000150510	FAM124A	13:51796502-51858377	Untreated	PF14_ON	OK	3.01561	1.92963	-0.644123	-2.17199	0.0001	0.00478972	yes
ENSG00000151012	ENSG00000151012	SLC7A11	4:138948575-139163503	Untreated	PF14_ON	OK	5.80152	9.73821	0.747225	2.29633	0.0002	0.00846621	yes
ENSG00000151233	ENSG00000151233	GXYLT1	12:42475646-42538681	Untreated	PF14_ON	OK	2.91591	4.53974	0.638665	2.67443	5e-05	0.00270243	yes
ENSG00000151366	ENSG00000151366	NDUFC2	11:77726760-77791265	Untreated	PF14_ON	OK	190.702	240.933	0.337311	1.87752	0.00135	0.0348739	yes
ENSG00000151881	ENSG00000151881	C5orf28	5:43444353-43483995	Untreated	PF14_ON	OK	18.0143	24.8066	0.461579	2.00191	0.00055	0.018213	yes
ENSG00000152137	ENSG00000152137	HSPB8	12:119616446-119658936	Untreated	PF14_ON	OK	66.3464	82.8804	0.321013	2.02923	0.0002	0.00846621	yes
ENSG00000152193	ENSG00000152193	RNF219	13:79152610-79233314	Untreated	PF14_ON	OK	5.30027	8.39331	0.663173	3.58223	5e-05	0.00270243	yes
ENSG00000152253	ENSG00000152253	SPC25	2:169643048-169769881	Untreated	PF14_ON	OK	10.1135	15.4648	0.612706	2.43997	5e-05	0.00270243	yes
ENSG00000152749	ENSG00000152749	GPR180	13:95254156-95286899	Untreated	PF14_ON	OK	2.09444	2.69383	0.363095	1.93811	0.00065	0.0207173	yes
ENSG00000153140	ENSG00000153140	CETN3	5:89688077-89705603	Untreated	PF14_ON	OK	22.1995	32.4845	0.549224	2.78602	5e-05	0.00270243	yes
ENSG00000153201	ENSG00000153201	RANBP2	2:109335936-109402267	Untreated	PF14_ON	OK	9.79789	13.2532	0.435803	2.47735	5e-05	0.00270243	yes
ENSG00000153234	ENSG00000153234	NR4A2	2:157180943-157198860	Untreated	PF14_ON	OK	2.6131	3.7893	0.53617	1.79505	0.00095	0.0274714	yes
ENSG00000153291	ENSG00000153291	SLC25A27	6:46620677-46703430	Untreated	PF14_ON	OK	1.81142	0.472886	-1.93755	-1.38801	0.00065	0.0207173	yes
ENSG00000153443	ENSG00000153443	UBALD1	16:4658883-4665028	Untreated	PF14_ON	OK	47.8415	36.2874	-0.398794	-2.07696	0.0002	0.00846621	yes
ENSG00000154153	ENSG00000154153	FAM134B	5:16473146-16630078	Untreated	PF14_ON	OK	10.7073	21.98	1.0376	3.8378	5e-05	0.00270243	yes
ENSG00000154553	ENSG00000154553	PDLIM3	4:186422850-186456766	Untreated	PF14_ON	OK	2.45993	3.75654	0.610788	1.76993	0.00045	0.0154077	yes
ENSG00000154642	ENSG00000154642	C21orf91	21:19135631-19191703	Untreated	PF14_ON	OK	2.54785	4.04792	0.667903	1.74865	0.0023	0.0499239	yes
ENSG00000154719	ENSG00000154719	MRPL39	21:26957967-26979829	Untreated	PF14_ON	OK	39.2631	50.3234	0.358057	2.09465	0.0002	0.00846621	yes
ENSG00000154736	ENSG00000154736	ADAMTS5	21:28261694-28338832	Untreated	PF14_ON	OK	2.34319	3.18875	0.444519	2.43204	5e-05	0.00270243	yes
ENSG00000154813	ENSG00000154813	DPH3	3:16299484-16306479	Untreated	PF14_ON	OK	6.62311	9.22283	0.477702	1.74415	0.002	0.0455087	yes
ENSG00000154839	ENSG00000154839	SKA1	18:47901364-47920543	Untreated	PF14_ON	OK	3.98834	5.33334	0.419249	1.76352	0.00145	0.0366919	yes
ENSG00000155008	ENSG00000155008	APOOL	X:84258831-84343069	Untreated	PF14_ON	OK	9.73099	12.4562	0.356205	1.90197	0.0009	0.0263775	yes
ENSG00000155090	ENSG00000155090	KLF10	8:103661006-103668130	Untreated	PF14_ON	OK	8.84603	12.5477	0.504324	2.86612	5e-05	0.00270243	yes
ENSG00000155115	ENSG00000155115	GTF3C6	6:111279762-111289093	Untreated	PF14_ON	OK	45.9915	59.4286	0.369789	2.12553	0.0001	0.00478972	yes
ENSG00000155256	ENSG00000155256	ZFYVE27	10:99496877-99520664	Untreated	PF14_ON	OK	15.0527	11.3935	-0.401812	-2.05093	0.00015	0.00675187	yes
ENSG00000155287	ENSG00000155287	SLC25A28	10:101370281-101380366	Untreated	PF14_ON	OK	20.1466	14.2062	-0.504016	-2.16169	0.00045	0.0154077	yes
ENSG00000156256	ENSG00000156256	USP16	21:30396949-30426809	Untreated	PF14_ON	OK	12.1338	16.4758	0.441311	2.39573	5e-05	0.00270243	yes
ENSG00000156381	ENSG00000156381	ANKRD9	14:102973178-102976136	Untreated	PF14_ON	OK	9.251	4.83936	-0.934791	-4.5238	5e-05	0.00270243	yes
ENSG00000156453	ENSG00000156453	PCDH1	5:141232937-141258811	Untreated	PF14_ON	OK	1.73497	0.763986	-1.18329	-1.98117	5e-05	0.00270243	yes
ENSG00000156467	ENSG00000156467	UQCRB	8:97238147-97250262	Untreated	PF14_ON	OK	226.296	281.98	0.317383	1.82957	0.0017	0.0407352	yes
ENSG00000156858	ENSG00000156858	PRR14	16:30662037-30667761	Untreated	PF14_ON	OK	19.3567	14.6233	-0.404568	-1.74303	0.002	0.0455087	yes
ENSG00000157181	ENSG00000157181	C1orf27	1:186344889-186390510	Untreated	PF14_ON	OK	16.3597	22.7453	0.475423	2.1012	0.00035	0.0129009	yes
ENSG00000157379	ENSG00000157379	DHRS1	14:24759803-24769039	Untreated	PF14_ON	OK	5.87657	3.64937	-0.687328	-2.31137	5e-05	0.00270243	yes
ENSG00000157456	ENSG00000157456	CCNB2	15:59397276-59425449	Untreated	PF14_ON	OK	58.4775	77.2671	0.401971	2.48662	0.00015	0.00675187	yes
ENSG00000157514	ENSG00000157514	TSC22D3	X:106956450-107020572	Untreated	PF14_ON	OK	12.232	18.2711	0.578899	2.44492	5e-05	0.00270243	yes
ENSG00000158104	ENSG00000158104	HPD	12:122277432-122301502	Untreated	PF14_ON	OK	79.3019	99.0781	0.321209	1.83304	0.00215	0.0477684	yes
ENSG00000158106	ENSG00000158106	RHPN1	8:144451056-144466390	Untreated	PF14_ON	OK	6.06882	3.47821	-0.80307	-3.69935	5e-05	0.00270243	yes
ENSG00000158234	ENSG00000158234	FAIM	3:138327447-138352218	Untreated	PF14_ON	OK	29.7232	42.096	0.502094	2.43484	5e-05	0.00270243	yes
ENSG00000158246	ENSG00000158246	FAM46B	1:27331510-27339327	Untreated	PF14_ON	OK	2.59328	3.76028	0.536062	2.5973	5e-05	0.00270243	yes
ENSG00000158825	ENSG00000158825	CDA	1:20915440-20945401	Untreated	PF14_ON	OK	163.948	128.217	-0.354652	-2.18706	0.00025	0.0100062	yes
ENSG00000158863	ENSG00000158863	FAM160B2	8:21946669-21962409	Untreated	PF14_ON	OK	9.66503	5.44576	-0.827641	-2.41468	5e-05	0.00270243	yes
ENSG00000159055	ENSG00000159055	MIS18A	21:33640529-33653299	Untreated	PF14_ON	OK	7.44363	10.4072	0.483496	2.42153	5e-05	0.00270243	yes
ENSG00000159063	ENSG00000159063	ALG8	11:77811981-77850706	Untreated	PF14_ON	OK	66.9225	86.2375	0.365823	1.99888	0.00055	0.018213	yes
ENSG00000159251	ENSG00000159251	ACTC1	15:35047284-35105124	Untreated	PF14_ON	OK	17.2789	28.0375	0.698351	2.07639	0.0006	0.0194091	yes
ENSG00000159388	ENSG00000159388	BTG2	1:203274618-203278730	Untreated	PF14_ON	OK	1.15047	3.67383	1.67506	5.06499	5e-05	0.00270243	yes
ENSG00000159399	ENSG00000159399	HK2	2:75061107-75120486	Untreated	PF14_ON	OK	24.51	18.5979	-0.398232	-2.45507	5e-05	0.00270243	yes
ENSG00000159593	ENSG00000159593	NAE1	16:66836777-66907159	Untreated	PF14_ON	OK	52.9679	69.5939	0.393842	1.85712	0.00115	0.0311751	yes
ENSG00000160200	ENSG00000160200	CBS	21:44473300-44497053	Untreated	PF14_ON	OK	41.974	31.1313	-0.431129	-2.4698	5e-05	0.00270243	yes
ENSG00000160271	ENSG00000160271	RALGDS	9:135973106-136039332	Untreated	PF14_ON	OK	14.6956	9.73147	-0.594657	-1.81878	0.00135	0.0348739	yes
ENSG00000160293	ENSG00000160293	VAV2	9:136627015-136857726	Untreated	PF14_ON	OK	33.2933	26.6427	-0.321491	-1.81515	0.0007	0.0219241	yes
ENSG00000160298	ENSG00000160298	C21orf58	21:47720094-47743789	Untreated	PF14_ON	OK	3.84744	2.79698	-0.460027	-1.79753	0.00095	0.0274714	yes
ENSG00000160360	ENSG00000160360	GPSM1	9:139221931-139268133	Untreated	PF14_ON	OK	4.02006	2.34814	-0.775697	-1.95796	0.00125	0.033059	yes
ENSG00000160685	ENSG00000160685	ZBTB7B	1:154975126-155006257	Untreated	PF14_ON	OK	30.0657	23.9053	-0.330791	-1.73589	0.00195	0.0448179	yes
ENSG00000160767	ENSG00000160767	FAM189B	1:155216995-155225274	Untreated	PF14_ON	OK	46.3874	36.9584	-0.327828	-1.90732	0.00125	0.033059	yes
ENSG00000160781	ENSG00000160781	PAQR6	1:156213205-156217881	Untreated	PF14_ON	OK	2.0802	0.981997	-1.08293	-1.97318	5e-05	0.00270243	yes
ENSG00000160783	ENSG00000160783	PMF1	1:156182772-156213123	Untreated	PF14_ON	OK	80.6502	100.24	0.313712	1.8051	0.0015	0.0372824	yes
ENSG00000160813	ENSG00000160813	PPP1R35	7:100032879-100036127	Untreated	PF14_ON	OK	38.5035	28.0228	-0.458391	-2.12269	0.00025	0.0100062	yes
ENSG00000160949	ENSG00000160949	TONSL	8:145654164-145669827	Untreated	PF14_ON	OK	14.7664	11.8071	-0.322666	-1.92495	0.0004	0.0142005	yes
ENSG00000160973	ENSG00000160973	FOXH1	8:145691425-145701718	Untreated	PF14_ON	OK	2.39242	1.12319	-1.09087	-2.63386	5e-05	0.00270243	yes
ENSG00000161638	ENSG00000161638	ITGA5	12:54747444-54891472	Untreated	PF14_ON	OK	52.6135	33.4431	-0.653725	-2.90806	5e-05	0.00270243	yes
ENSG00000161996	ENSG00000161996	WDR90	16:699310-717833	Untreated	PF14_ON	OK	15.8623	10.0205	-0.662643	-2.10518	0.00015	0.00675187	yes
ENSG00000162073	ENSG00000162073	PAQR4	16:3013944-3030540	Untreated	PF14_ON	OK	45.9258	33.7231	-0.445568	-2.05638	0.00025	0.0100062	yes
ENSG00000162433	ENSG00000162433	AK4	1:65613231-65697828	Untreated	PF14_ON	OK	36.9955	25.3508	-0.545321	-1.69282	0.0022	0.0486052	yes
ENSG00000162496	ENSG00000162496	DHRS3	1:12627938-12677737	Untreated	PF14_ON	OK	35.454	22.1981	-0.675515	-3.57022	5e-05	0.00270243	yes
ENSG00000162545	ENSG00000162545	CAMK2N1	1:20808883-20812713	Untreated	PF14_ON	OK	2.42175	1.38677	-0.804322	-2.6613	5e-05	0.00270243	yes
ENSG00000162576	ENSG00000162576	MXRA8	1:1288068-1297157	Untreated	PF14_ON	OK	1.44973	0.50399	-1.52432	-1.39459	0.0017	0.0407352	yes
ENSG00000162591	ENSG00000162591	MEGF6	1:3406483-3528059	Untreated	PF14_ON	OK	7.48974	3.8026	-0.977931	-2.78769	5e-05	0.00270243	yes
ENSG00000162664	ENSG00000162664	ZNF326	1:90460670-90494097	Untreated	PF14_ON	OK	17.9797	23.7559	0.401916	2.12183	0.00015	0.00675187	yes
ENSG00000162714	ENSG00000162714	ZNF496	1:247460713-247495148	Untreated	PF14_ON	OK	20.3524	14.9458	-0.44546	-1.99011	0.00045	0.0154077	yes
ENSG00000162729	ENSG00000162729	IGSF8	1:160061129-160068733	Untreated	PF14_ON	OK	21.947	17.6567	-0.313805	-1.82708	0.0013	0.0339669	yes
ENSG00000162757	ENSG00000162757	C1orf74	1:209929376-209957904	Untreated	PF14_ON	OK	3.17931	5.42689	0.771412	3.38035	5e-05	0.00270243	yes
ENSG00000162769	ENSG00000162769	FLVCR1	1:213031596-213072705	Untreated	PF14_ON	OK	10.6114	16.1096	0.602304	1.78926	0.00195	0.0448179	yes
ENSG00000162772	ENSG00000162772	ATF3	1:212738675-212794119	Untreated	PF14_ON	OK	30.0405	59.7339	0.991642	4.36559	5e-05	0.00270243	yes
ENSG00000162783	ENSG00000162783	IER5	1:181057637-181059977	Untreated	PF14_ON	OK	36.1523	28.4487	-0.345721	-2.10559	0.0003	0.0114071	yes
ENSG00000163283	ENSG00000163283	ALPP	2:233243243-233247599	Untreated	PF14_ON	OK	585.351	428.052	-0.451515	-2.31269	5e-05	0.00270243	yes
ENSG00000163286	ENSG00000163286	ALPPL2	2:233271552-233275424	Untreated	PF14_ON	OK	2.10433	1.23953	-0.763568	-2.82372	0.0001	0.00478972	yes
ENSG00000163295	ENSG00000163295	ALPI	2:233320832-233324742	Untreated	PF14_ON	OK	5.46062	7.41484	0.441352	2.30878	0.0001	0.00478972	yes
ENSG00000163428	ENSG00000163428	LRRC58	3:120043355-120068186	Untreated	PF14_ON	OK	4.88136	6.19691	0.344267	2.00488	0.00045	0.0154077	yes
ENSG00000163507	ENSG00000163507	KIAA1524	3:108268715-108308491	Untreated	PF14_ON	OK	14.9589	20.43	0.449683	2.18317	5e-05	0.00270243	yes
ENSG00000163528	ENSG00000163528	CHCHD4	3:14153579-14166370	Untreated	PF14_ON	OK	24.5998	30.9723	0.33233	1.8969	0.001	0.0284056	yes
ENSG00000163541	ENSG00000163541	SUCLG1	2:84650646-84687169	Untreated	PF14_ON	OK	60.5038	74.5851	0.301862	1.84605	0.0011	0.0302549	yes
ENSG00000163602	ENSG00000163602	RYBP	3:72423743-72496069	Untreated	PF14_ON	OK	4.49519	5.90206	0.392837	2.13608	0.00015	0.00675187	yes
ENSG00000163634	ENSG00000163634	THOC7	3:63727968-63849579	Untreated	PF14_ON	OK	47.2717	63.5114	0.426041	2.48743	0.0001	0.00478972	yes
ENSG00000163636	ENSG00000163636	PSMD6	3:63989697-64009658	Untreated	PF14_ON	OK	50.7942	64.0671	0.334919	1.98253	0.00045	0.0154077	yes
ENSG00000163659	ENSG00000163659	TIPARP	3:156389650-156424559	Untreated	PF14_ON	OK	34.8385	49.6791	0.511955	2.49883	5e-05	0.00270243	yes
ENSG00000164010	ENSG00000164010	ERMAP	1:43272722-43312093	Untreated	PF14_ON	OK	2.75346	3.79517	0.462918	1.73321	0.00195	0.0448179	yes
ENSG00000164078	ENSG00000164078	MST1R	3:49924434-49967606	Untreated	PF14_ON	OK	3.32019	1.83237	-0.857557	-1.64928	0.0006	0.0194091	yes
ENSG00000164086	ENSG00000164086	DUSP7	3:52082934-52090566	Untreated	PF14_ON	OK	10.0669	7.60871	-0.403894	-2.2413	5e-05	0.00270243	yes
ENSG00000164104	ENSG00000164104	HMGB2	4:174252845-174256276	Untreated	PF14_ON	OK	121.524	158.537	0.383582	2.31214	0.0001	0.00478972	yes
ENSG00000164172	ENSG00000164172	MOCS2	5:52391508-52410956	Untreated	PF14_ON	OK	20.3493	26.4498	0.378277	1.90683	0.00075	0.0231225	yes
ENSG00000164209	ENSG00000164209	SLC25A46	5:109624933-110100857	Untreated	PF14_ON	OK	16.645	21.9248	0.397479	2.0945	0.0003	0.0114071	yes
ENSG00000164221	ENSG00000164221	CCDC112	5:114602884-114632528	Untreated	PF14_ON	OK	5.02911	6.90702	0.45776	2.12552	0.0001	0.00478972	yes
ENSG00000164258	ENSG00000164258	NDUFS4	5:52856462-52979168	Untreated	PF14_ON	OK	61.1109	78.0529	0.353022	2.01739	0.0004	0.0142005	yes
ENSG00000164548	ENSG00000164548	TRA2A	7:23544398-23571660	Untreated	PF14_ON	OK	47.7974	61.3773	0.360773	1.795	0.00175	0.0415429	yes
ENSG00000164611	ENSG00000164611	PTTG1	5:159848828-159855748	Untreated	PF14_ON	OK	202.738	252.369	0.315914	1.98324	0.0004	0.0142005	yes
ENSG00000164687	ENSG00000164687	FABP5	8:82192105-82197012	Untreated	PF14_ON	OK	37.8855	47.7017	0.332393	1.85196	0.0011	0.0302549	yes
ENSG00000164815	ENSG00000164815	ORC5	7:103766787-103848495	Untreated	PF14_ON	OK	15.2102	21.3581	0.489741	2.63052	5e-05	0.00270243	yes
ENSG00000164897	ENSG00000164897	TMUB1	7:150778166-150780633	Untreated	PF14_ON	OK	38.2695	30.2635	-0.338619	-1.73329	0.0017	0.0407352	yes
ENSG00000165030	ENSG00000165030	NFIL3	9:94171326-94186144	Untreated	PF14_ON	OK	10.3805	13.3674	0.364853	1.97815	0.0007	0.0219241	yes
ENSG00000165312	ENSG00000165312	OTUD1	10:23728197-23731308	Untreated	PF14_ON	OK	7.61296	5.41418	-0.491713	-2.63691	5e-05	0.00270243	yes
ENSG00000165388	ENSG00000165388	ZNF488	10:48355023-48373866	Untreated	PF14_ON	OK	2.02734	1.009	-1.00666	-1.43102	0.00035	0.0129009	yes
ENSG00000165416	ENSG00000165416	SUGT1	13:53226843-53262433	Untreated	PF14_ON	OK	35.4042	45.3367	0.356758	2.02833	0.0003	0.0114071	yes
ENSG00000165672	ENSG00000165672	PRDX3	10:120927214-120938345	Untreated	PF14_ON	OK	98.2606	119.898	0.287126	1.81224	0.0015	0.0372824	yes
ENSG00000165684	ENSG00000165684	SNAPC4	9:139270028-139293249	Untreated	PF14_ON	OK	12.5901	9.44048	-0.415353	-2.47544	0.0001	0.00478972	yes
ENSG00000165887	ENSG00000165887	ANKRD2	10:99332197-99343641	Untreated	PF14_ON	OK	3.03996	2.10293	-0.53165	-1.70267	0.00225	0.0492828	yes
ENSG00000165996	ENSG00000165996	PTPLA	10:17631957-17659376	Untreated	PF14_ON	OK	31.0319	41.7532	0.428133	2.13992	0.00015	0.00675187	yes
ENSG00000165997	ENSG00000165997	ARL5B	10:18948333-18970568	Untreated	PF14_ON	OK	2.30163	3.37426	0.551915	2.97612	5e-05	0.00270243	yes
ENSG00000166192	ENSG00000166192	SENP8	15:72110736-72447800	Untreated	PF14_ON	OK	1.02809	2.14353	1.06002	1.53646	0.0021	0.0469947	yes
ENSG00000166200	ENSG00000166200	COPS2	15:49398267-49913128	Untreated	PF14_ON	OK	90.9117	121.202	0.414871	2.13326	0.0003	0.0114071	yes
ENSG00000166402	ENSG00000166402	TUB	11:8040790-8190602	Untreated	PF14_ON	OK	2.01788	1.38705	-0.540822	-2.12166	0.00025	0.0100062	yes
ENSG00000166851	ENSG00000166851	PLK1	16:23688976-23724821	Untreated	PF14_ON	OK	108.738	135.839	0.32105	1.91048	0.0008	0.0242162	yes
ENSG00000166860	ENSG00000166860	ZBTB39	12:57392617-57400230	Untreated	PF14_ON	OK	1.39928	1.91994	0.456372	2.35574	5e-05	0.00270243	yes
ENSG00000166949	ENSG00000166949	SMAD3	15:67356100-67487533	Untreated	PF14_ON	OK	15.8073	10.4833	-0.592498	-2.10492	0.0001	0.00478972	yes
ENSG00000167363	ENSG00000167363	FN3K	17:80693450-80709073	Untreated	PF14_ON	OK	5.74189	4.12948	-0.475566	-1.8997	0.0004	0.0142005	yes
ENSG00000167562	ENSG00000167562	ZNF701	19:53030904-53090427	Untreated	PF14_ON	OK	0.797747	1.83562	1.20227	2.18408	5e-05	0.00270243	yes
ENSG00000167670	ENSG00000167670	CHAF1A	19:4402658-4457819	Untreated	PF14_ON	OK	45.3967	34.144	-0.410958	-1.75149	0.0008	0.0242162	yes
ENSG00000167702	ENSG00000167702	KIFC2	8:145691425-145701718	Untreated	PF14_ON	OK	6.84027	3.04742	-1.16647	-2.59014	5e-05	0.00270243	yes
ENSG00000167703	ENSG00000167703	SLC43A2	17:1477672-1532180	Untreated	PF14_ON	OK	11.9401	15.7019	0.395132	1.88319	0.0007	0.0219241	yes
ENSG00000167767	ENSG00000167767	KRT80	12:52562779-52585784	Untreated	PF14_ON	OK	157.197	97.1531	-0.694242	-4.52875	5e-05	0.00270243	yes
ENSG00000167772	ENSG00000167772	ANGPTL4	19:8428172-8469318	Untreated	PF14_ON	OK	15.7442	4.33485	-1.86077	-3.51775	5e-05	0.00270243	yes
ENSG00000167779	ENSG00000167779	IGFBP6	12:53491219-53496129	Untreated	PF14_ON	OK	50.3711	35.4158	-0.508204	-2.51511	5e-05	0.00270243	yes
ENSG00000167925	ENSG00000167925	GHDC	17:40340816-40346531	Untreated	PF14_ON	OK	14.0609	10.0566	-0.483552	-1.8788	0.00065	0.0207173	yes
ENSG00000167964	ENSG00000167964	RAB26	16:2190803-2204166	Untreated	PF14_ON	OK	4.45707	1.99333	-1.16092	-2.73803	5e-05	0.00270243	yes
ENSG00000168056	ENSG00000168056	LTBP3	11:65306275-65326401	Untreated	PF14_ON	OK	19.8586	13.5952	-0.546664	-2.1291	0.00015	0.00675187	yes
ENSG00000168079	ENSG00000168079	SCARA5	8:27727398-27850244	Untreated	PF14_ON	OK	17.7803	13.2345	-0.425977	-2.39091	5e-05	0.00270243	yes
ENSG00000168209	ENSG00000168209	DDIT4	10:74033677-74035794	Untreated	PF14_ON	OK	80.9098	135.735	0.746407	2.91008	5e-05	0.00270243	yes
ENSG00000168275	ENSG00000168275	COA6	1:234508552-234519795	Untreated	PF14_ON	OK	59.8673	77.769	0.377428	2.16409	0.0001	0.00478972	yes
ENSG00000168288	ENSG00000168288	MMADHC	2:150426147-150715705	Untreated	PF14_ON	OK	76.366	100.035	0.389502	2.40188	5e-05	0.00270243	yes
ENSG00000168453	ENSG00000168453	HR	8:21971927-21990897	Untreated	PF14_ON	OK	27.2883	20.0837	-0.442256	-1.76778	0.00095	0.0274714	yes
ENSG00000168528	ENSG00000168528	SERINC2	1:31882411-31907525	Untreated	PF14_ON	OK	36.7642	28.5455	-0.365037	-2.18548	0.00025	0.0100062	yes
ENSG00000168566	ENSG00000168566	SNRNP48	6:7590431-7612200	Untreated	PF14_ON	OK	14.6818	18.6729	0.346916	2.10624	0.0001	0.00478972	yes
ENSG00000168591	ENSG00000168591	TMUB2	17:42264337-42269099	Untreated	PF14_ON	OK	29.8444	22.8445	-0.385615	-1.84304	0.0012	0.0320891	yes
ENSG00000168672	ENSG00000168672	FAM84B	8:127564686-127725660	Untreated	PF14_ON	OK	1.0301	1.84093	0.837649	2.11738	0.00025	0.0100062	yes
ENSG00000168758	ENSG00000168758	SEMA4C	2:97525452-97536494	Untreated	PF14_ON	OK	5.47206	3.79519	-0.527913	-1.92543	0.00055	0.018213	yes
ENSG00000168917	ENSG00000168917	SLC35G2	3:136537488-136580896	Untreated	PF14_ON	OK	9.59106	12.6657	0.401169	1.9013	0.00075	0.0231225	yes
ENSG00000169019	ENSG00000169019	COMMD8	4:47452884-47465736	Untreated	PF14_ON	OK	8.50944	12.8034	0.589391	3.01364	5e-05	0.00270243	yes
ENSG00000169242	ENSG00000169242	EFNA1	1:155099935-155107333	Untreated	PF14_ON	OK	81.559	57.1376	-0.513403	-2.74674	5e-05	0.00270243	yes
ENSG00000169258	ENSG00000169258	GPRIN1	5:175969511-176037134	Untreated	PF14_ON	OK	5.0357	3.48333	-0.531724	-2.86755	5e-05	0.00270243	yes
ENSG00000169288	ENSG00000169288	MRPL1	4:78783673-78873944	Untreated	PF14_ON	OK	15.455	23.4054	0.598772	2.64213	5e-05	0.00270243	yes
ENSG00000169446	ENSG00000169446	MMGT1	X:135044228-135056222	Untreated	PF14_ON	OK	7.9206	11.3042	0.513183	2.86587	5e-05	0.00270243	yes
ENSG00000169992	ENSG00000169992	NLGN2	17:7308192-7323179	Untreated	PF14_ON	OK	11.2312	8.23322	-0.447986	-1.74286	0.0022	0.0486052	yes
ENSG00000170265	ENSG00000170265	ZNF282	7:148892576-148923339	Untreated	PF14_ON	OK	16.6066	12.0936	-0.457512	-1.68331	0.0016	0.0391395	yes
ENSG00000170312	ENSG00000170312	CDK1	10:62538088-62554610	Untreated	PF14_ON	OK	68.3347	97.9512	0.519444	2.32354	5e-05	0.00270243	yes
ENSG00000170315	ENSG00000170315	UBB	17:16284111-16286059	Untreated	PF14_ON	OK	703.891	982.597	0.481248	2.77558	5e-05	0.00270243	yes
ENSG00000170345	ENSG00000170345	FOS	14:75745476-75748933	Untreated	PF14_ON	OK	12.5055	7.86065	-0.669839	-2.14796	5e-05	0.00270243	yes
ENSG00000170385	ENSG00000170385	SLC30A1	1:211744909-211752084	Untreated	PF14_ON	OK	18.1289	23.1856	0.354938	2.20865	5e-05	0.00270243	yes
ENSG00000170581	ENSG00000170581	STAT2	12:56735380-56753939	Untreated	PF14_ON	OK	13.527	9.66448	-0.485077	-2.16401	0.00015	0.00675187	yes
ENSG00000170791	ENSG00000170791	CHCHD7	8:57124244-57131357	Untreated	PF14_ON	OK	20.2034	27.3844	0.438757	1.93751	0.00085	0.0252536	yes
ENSG00000170881	ENSG00000170881	RNF139	8:125486978-125500155	Untreated	PF14_ON	OK	10.6041	16.8432	0.667552	3.55508	5e-05	0.00270243	yes
ENSG00000171222	ENSG00000171222	SCAND1	20:34541538-34547394	Untreated	PF14_ON	OK	42.5008	30.8899	-0.460357	-2.48443	5e-05	0.00270243	yes
ENSG00000171262	ENSG00000171262	FAM98B	15:38746327-38779911	Untreated	PF14_ON	OK	9.34467	12.9081	0.46606	1.95829	0.0008	0.0242162	yes
ENSG00000171298	ENSG00000171298	GAA	17:78075354-78093678	Untreated	PF14_ON	OK	46.4752	34.5708	-0.426905	-2.10441	0.0002	0.00846621	yes
ENSG00000171552	ENSG00000171552	BCL2L1	20:30252254-30311792	Untreated	PF14_ON	OK	61.6329	45.64	-0.433401	-2.20975	5e-05	0.00270243	yes
ENSG00000171564	ENSG00000171564	FGB	4:155484107-155492238	Untreated	PF14_ON	OK	0.63839	0.102658	-2.6366	-0.767161	0.00025	0.0100062	yes
ENSG00000171658	ENSG00000171658	RP11-443P15,2	3:185677731-185698658	Untreated	PF14_ON	OK	2.51655	4.47593	0.83074	1.84695	0.0009	0.0263775	yes
ENSG00000171703	ENSG00000171703	TCEA2	20:62681188-62703700	Untreated	PF14_ON	OK	26.7747	17.9511	-0.5768	-2.47709	5e-05	0.00270243	yes
ENSG00000171813	ENSG00000171813	PWWP2B	10:134210671-134231367	Untreated	PF14_ON	OK	10.008	7.71563	-0.375292	-1.99711	0.0004	0.0142005	yes
ENSG00000171823	ENSG00000171823	FBXL14	12:1639056-1756409	Untreated	PF14_ON	OK	6.04993	4.46511	-0.438224	-1.8127	0.0013	0.0339669	yes
ENSG00000171970	ENSG00000171970	ZNF57	19:2900895-2926805	Untreated	PF14_ON	OK	2.51102	3.99187	0.668793	2.50464	5e-05	0.00270243	yes
ENSG00000172159	ENSG00000172159	FRMD3	9:85857904-86153461	Untreated	PF14_ON	OK	5.24307	2.81068	-0.899491	-1.78694	0.00055	0.018213	yes
ENSG00000172216	ENSG00000172216	CEBPB	20:48807375-48809212	Untreated	PF14_ON	OK	61.6453	49.9618	-0.303164	-1.87705	0.00075	0.0231225	yes
ENSG00000172244	ENSG00000172244	C5orf34	5:43484060-43525412	Untreated	PF14_ON	OK	8.04767	11.2233	0.479858	1.83653	0.0016	0.0391395	yes
ENSG00000172594	ENSG00000172594	SMPDL3A	6:123110314-123130865	Untreated	PF14_ON	OK	2.87009	3.9962	0.477532	1.89811	0.0012	0.0320891	yes
ENSG00000172663	ENSG00000172663	TMEM134	11:67231823-67236743	Untreated	PF14_ON	OK	18.8998	12.4076	-0.607154	-2.43669	5e-05	0.00270243	yes
ENSG00000172824	ENSG00000172824	CES4A	16:67022491-67043661	Untreated	PF14_ON	OK	1.87787	0.647044	-1.53716	-2.13538	5e-05	0.00270243	yes
ENSG00000172890	ENSG00000172890	NADSYN1	11:71164154-71235153	Untreated	PF14_ON	OK	23.8966	17.6673	-0.435722	-1.90278	0.0005	0.0168012	yes
ENSG00000172985	ENSG00000172985	SH3RF3	2:109745803-110262207	Untreated	PF14_ON	OK	3.74533	2.11345	-0.825491	-3.93357	5e-05	0.00270243	yes
ENSG00000173210	ENSG00000173210	ABLIM3	5:148521045-148721365	Untreated	PF14_ON	OK	6.25686	4.19406	-0.577093	-1.96572	0.0001	0.00478972	yes
ENSG00000173237	ENSG00000173237	C11orf86	11:66742747-66744475	Untreated	PF14_ON	OK	40.5129	23.3554	-0.794626	-4.47927	5e-05	0.00270243	yes
ENSG00000173281	ENSG00000173281	PPP1R3B	8:8993764-9009084	Untreated	PF14_ON	OK	1.48705	0.849629	-0.807547	-3.20544	5e-05	0.00270243	yes
ENSG00000173442	ENSG00000173442	EHBP1L1	11:65343508-65360121	Untreated	PF14_ON	OK	25.614	18.4941	-0.469865	-2.00201	0.0003	0.0114071	yes
ENSG00000173530	ENSG00000173530	TNFRSF10D	8:22993100-23021543	Untreated	PF14_ON	OK	19.5255	14.67	-0.412486	-2.47576	5e-05	0.00270243	yes
ENSG00000173546	ENSG00000173546	CSPG4	15:75966662-76005189	Untreated	PF14_ON	OK	16.4497	12.5785	-0.387101	-2.36414	5e-05	0.00270243	yes
ENSG00000173548	ENSG00000173548	SNX33	15:75928479-75954642	Untreated	PF14_ON	OK	12.3414	7.6795	-0.684419	-1.82495	0.00165	0.0398676	yes
ENSG00000173698	ENSG00000173698	GPR64	X:19007426-19140755	Untreated	PF14_ON	OK	1.13292	1.80264	0.670066	2.78257	5e-05	0.00270243	yes
ENSG00000173727	ENSG00000173727	AP000769,1	11:65222727-65234028	Untreated	PF14_ON	OK	7.26294	4.23483	-0.77825	-2.53368	5e-05	0.00270243	yes
ENSG00000173915	ENSG00000173915	USMG5	10:105127723-105156223	Untreated	PF14_ON	OK	151.085	210.831	0.480729	2.4012	5e-05	0.00270243	yes
ENSG00000173918	ENSG00000173918	C1QTNF1	17:77015290-77045870	Untreated	PF14_ON	OK	8.36206	5.80522	-0.526507	-2.23665	5e-05	0.00270243	yes
ENSG00000173928	ENSG00000173928	SWSAP1	19:11478798-11487627	Untreated	PF14_ON	OK	2.6033	3.54362	0.444879	1.82272	0.002	0.0455087	yes
ENSG00000174010	ENSG00000174010	KLHL15	X:24001836-24045303	Untreated	PF14_ON	OK	2.05385	2.95438	0.524525	2.76515	5e-05	0.00270243	yes
ENSG00000174136	ENSG00000174136	RGMB	5:98104353-98134347	Untreated	PF14_ON	OK	4.5001	6.69761	0.573689	2.18134	5e-05	0.00270243	yes
ENSG00000174151	ENSG00000174151	CYB561D1	1:110036673-110045554	Untreated	PF14_ON	OK	2.78131	4.02876	0.534571	1.68085	0.00215	0.0477684	yes
ENSG00000174282	ENSG00000174282	ZBTB4	17:7362684-7387582	Untreated	PF14_ON	OK	15.0101	11.6832	-0.3615	-2.21363	5e-05	0.00270243	yes
ENSG00000174405	ENSG00000174405	LIG4	13:108859786-108870716	Untreated	PF14_ON	OK	1.95558	2.4973	0.352775	1.77482	0.0023	0.0499239	yes
ENSG00000174842	ENSG00000174842	GLMN	1:92711958-92853730	Untreated	PF14_ON	OK	4.913	8.39837	0.773504	1.99843	0.00045	0.0154077	yes
ENSG00000174938	ENSG00000174938	SEZ6L2	16:29882479-29910868	Untreated	PF14_ON	OK	19.1726	15.2106	-0.333971	-1.74371	0.0021	0.0469947	yes
ENSG00000174939	ENSG00000174939	ASPHD1	16:29911695-29940254	Untreated	PF14_ON	OK	22.1926	16.6182	-0.417321	-1.83447	0.0009	0.0263775	yes
ENSG00000175063	ENSG00000175063	UBE2C	20:44441214-44445596	Untreated	PF14_ON	OK	198.338	247.41	0.318944	2.00631	0.0006	0.0194091	yes
ENSG00000175130	ENSG00000175130	MARCKSL1	1:32799432-32801980	Untreated	PF14_ON	OK	76.2912	54.0616	-0.496913	-3.09047	5e-05	0.00270243	yes
ENSG00000175137	ENSG00000175137	SH3BP5L	1:249104647-249120832	Untreated	PF14_ON	OK	16.1443	12.1854	-0.405873	-2.04938	0.00075	0.0231225	yes
ENSG00000175216	ENSG00000175216	CKAP5	11:46764597-46867847	Untreated	PF14_ON	OK	58.3462	78.7671	0.432955	1.76616	0.00215	0.0477684	yes
ENSG00000175265	ENSG00000175265	GOLGA8A	15:34671268-34880704	Untreated	PF14_ON	OK	7.94955	4.55168	-0.804474	-2.02825	0.00045	0.0154077	yes
ENSG00000175602	ENSG00000175602	CCDC85B	11:65657874-65659105	Untreated	PF14_ON	OK	106.695	82.7017	-0.367509	-2.28311	0.0001	0.00478972	yes
ENSG00000175745	ENSG00000175745	NR2F1	5:92746994-92930321	Untreated	PF14_ON	OK	22.3073	15.2335	-0.550268	-1.85802	0.001	0.0284056	yes
ENSG00000175793	ENSG00000175793	SFN	1:27189632-27190947	Untreated	PF14_ON	OK	132.134	108.189	-0.288457	-1.82148	0.0012	0.0320891	yes
ENSG00000175832	ENSG00000175832	ETV4	17:41561232-41687706	Untreated	PF14_ON	OK	39.5214	25.0496	-0.657847	-2.02631	0.00015	0.00675187	yes
ENSG00000175906	ENSG00000175906	ARL4D	17:41476326-41478505	Untreated	PF14_ON	OK	3.92931	5.84144	0.572049	2.77942	5e-05	0.00270243	yes
ENSG00000176018	ENSG00000176018	LYSMD3	5:89811427-90460038	Untreated	PF14_ON	OK	2.96568	4.36083	0.556236	1.87515	0.001	0.0284056	yes
ENSG00000176046	ENSG00000176046	NUPR1	16:28548605-28550495	Untreated	PF14_ON	OK	17.7403	25.2057	0.506721	2.51243	5e-05	0.00270243	yes
ENSG00000176171	ENSG00000176171	BNIP3	10:133781577-133795435	Untreated	PF14_ON	OK	43.8294	20.9186	-1.06711	-5.98518	5e-05	0.00270243	yes
ENSG00000176182	ENSG00000176182	MYPOP	19:46393277-46405862	Untreated	PF14_ON	OK	3.58872	2.49144	-0.52649	-2.28118	0.00015	0.00675187	yes
ENSG00000176720	ENSG00000176720	BOK	2:242483817-242513546	Untreated	PF14_ON	OK	8.01509	5.5345	-0.534266	-2.87493	5e-05	0.00270243	yes
ENSG00000176853	ENSG00000176853	FAM91A1	8:124780695-124827692	Untreated	PF14_ON	OK	20.3054	27.8281	0.454678	1.76636	0.00205	0.0463302	yes
ENSG00000176978	ENSG00000176978	DPP7	9:140004993-140009629	Untreated	PF14_ON	OK	142.322	109.282	-0.381104	-2.01874	0.00015	0.00675187	yes
ENSG00000177051	ENSG00000177051	FBXO46	19:46213886-46234162	Untreated	PF14_ON	OK	15.0647	10.3861	-0.536521	-1.92936	0.00085	0.0252536	yes
ENSG00000177096	ENSG00000177096	FAM109B	22:42470254-42475445	Untreated	PF14_ON	OK	16.0281	10.8011	-0.569423	-3.09462	5e-05	0.00270243	yes
ENSG00000177125	ENSG00000177125	ZBTB34	9:129622943-129648157	Untreated	PF14_ON	OK	1.09312	1.6461	0.590605	2.95922	5e-05	0.00270243	yes
ENSG00000177169	ENSG00000177169	ULK1	12:132379195-132407712	Untreated	PF14_ON	OK	23.1941	16.7796	-0.467052	-2.52339	5e-05	0.00270243	yes
ENSG00000177225	ENSG00000177225	PDDC1	11:767219-777488	Untreated	PF14_ON	OK	22.8486	14.8966	-0.617122	-1.85743	0.001	0.0284056	yes
ENSG00000177335	ENSG00000177335	C8orf31	8:144120625-144141359	Untreated	PF14_ON	OK	4.95335	2.98142	-0.732402	-1.63435	0.0023	0.0499239	yes
ENSG00000177606	ENSG00000177606	JUN	1:59246464-59249785	Untreated	PF14_ON	OK	2.59309	1.81757	-0.512658	-2.47279	5e-05	0.00270243	yes
ENSG00000177706	ENSG00000177706	FAM20C	7:182934-300711	Untreated	PF14_ON	OK	11.5046	7.41983	-0.632748	-2.24115	5e-05	0.00270243	yes
ENSG00000177842	ENSG00000177842	ZNF620	3:40547482-40560227	Untreated	PF14_ON	OK	2.26438	3.9497	0.802625	2.23386	5e-05	0.00270243	yes
ENSG00000177853	ENSG00000177853	ZNF518A	10:97889471-98031344	Untreated	PF14_ON	OK	1.51372	2.57284	0.765263	1.64416	0.0009	0.0263775	yes
ENSG00000177873	ENSG00000177873	ZNF619	3:40518603-40531727	Untreated	PF14_ON	OK	2.25604	3.3629	0.575915	2.09948	0.0001	0.00478972	yes
ENSG00000177888	ENSG00000177888	ZBTB41	1:197127571-197169672	Untreated	PF14_ON	OK	1.6334	2.33615	0.516255	2.27009	5e-05	0.00270243	yes
ENSG00000178038	ENSG00000178038	ALS2CL	3:46710486-46735194	Untreated	PF14_ON	OK	4.66413	2.38683	-0.96651	-2.9469	5e-05	0.00270243	yes
ENSG00000178188	ENSG00000178188	SH2B1	16:28857920-28885526	Untreated	PF14_ON	OK	18.7257	11.9277	-0.6507	-2.60176	5e-05	0.00270243	yes
ENSG00000178229	ENSG00000178229	ZNF543	19:57831876-57842144	Untreated	PF14_ON	OK	0.458018	0.834465	0.865446	2.39842	5e-05	0.00270243	yes
ENSG00000178531	ENSG00000178531	CTXN1	19:7989371-8008805	Untreated	PF14_ON	OK	21.0787	11.4019	-0.886512	-2.19186	0.0005	0.0168012	yes
ENSG00000178773	ENSG00000178773	CPNE7	16:89642175-89663654	Untreated	PF14_ON	OK	26.389	12.1335	-1.12095	-3.18221	5e-05	0.00270243	yes
ENSG00000178802	ENSG00000178802	MPI	15:75182345-75191798	Untreated	PF14_ON	OK	67.7547	53.3812	-0.34399	-1.74521	0.00175	0.0415429	yes
ENSG00000178951	ENSG00000178951	ZBTB7A	19:4044361-4066943	Untreated	PF14_ON	OK	10.5832	6.95483	-0.605686	-2.69758	5e-05	0.00270243	yes
ENSG00000179029	ENSG00000179029	TMEM107	17:8076554-8079717	Untreated	PF14_ON	OK	19.302	11.5742	-0.737841	-3.1199	5e-05	0.00270243	yes
ENSG00000179085	ENSG00000179085	DPM3	1:155112366-155113071	Untreated	PF14_ON	OK	55.7957	43.352	-0.364057	-1.92371	0.00105	0.0293452	yes
ENSG00000179163	ENSG00000179163	FUCA1	1:24171566-24194784	Untreated	PF14_ON	OK	2.13439	3.66146	0.7786	3.35509	5e-05	0.00270243	yes
ENSG00000179277	ENSG00000179277	MEIS3P1	17:15690065-15690888	Untreated	PF14_ON	OK	7.10619	4.60098	-0.627134	-2.33727	0.0003	0.0114071	yes
ENSG00000179294	ENSG00000179294	C17orf96	17:36827960-36831187	Untreated	PF14_ON	OK	11.4908	7.88656	-0.543008	-3.03894	5e-05	0.00270243	yes
ENSG00000179348	ENSG00000179348	GATA2	3:128198269-128221191	Untreated	PF14_ON	OK	41.4521	30.7765	-0.429616	-2.06527	0.00045	0.0154077	yes
ENSG00000179546	ENSG00000179546	HTR1D	1:23516992-23521222	Untreated	PF14_ON	OK	4.0508	2.78362	-0.541243	-1.975	0.0007	0.0219241	yes
ENSG00000179862	ENSG00000179862	CITED4	1:41326728-41328018	Untreated	PF14_ON	OK	103.532	83.2098	-0.315257	-1.96205	0.0007	0.0219241	yes
ENSG00000179941	ENSG00000179941	BBS10	12:76738253-76742222	Untreated	PF14_ON	OK	2.32623	3.86641	0.732999	3.82768	5e-05	0.00270243	yes
ENSG00000180229	ENSG00000180229	HERC2P3	15:20587868-20711433	Untreated	PF14_ON	OK	5.2919	3.05726	-0.791543	-1.69824	0.00165	0.0398676	yes
ENSG00000180318	ENSG00000180318	ALX1	12:85673884-85695562	Untreated	PF14_ON	OK	3.08296	4.80477	0.640153	2.69454	5e-05	0.00270243	yes
ENSG00000180447	ENSG00000180447	GAS1	9:89559278-89562104	Untreated	PF14_ON	OK	4.82433	6.2969	0.384314	2.01741	0.00055	0.018213	yes
ENSG00000180573	ENSG00000180573	HIST1H2AC	6:26124372-26139344	Untreated	PF14_ON	OK	34.3103	50.5453	0.558935	1.99685	0.00025	0.0100062	yes
ENSG00000180773	ENSG00000180773	SLC36A4	11:92877340-92931130	Untreated	PF14_ON	OK	23.5102	33.1797	0.497014	1.88977	0.0008	0.0242162	yes
ENSG00000180917	ENSG00000180917	FTSJD1	16:71315291-71323618	Untreated	PF14_ON	OK	2.6225	4.41212	0.750527	1.65311	0.0018	0.0424277	yes
ENSG00000180921	ENSG00000180921	FAM83H	8:144806102-144815971	Untreated	PF14_ON	OK	46.4105	36.9481	-0.328949	-2.10986	0.00015	0.00675187	yes
ENSG00000180938	ENSG00000180938	ZNF572	8:125985539-125991631	Untreated	PF14_ON	OK	0.353311	0.861965	1.28669	3.09004	5e-05	0.00270243	yes
ENSG00000181007	ENSG00000181007	ZFP82	19:36874021-36909558	Untreated	PF14_ON	OK	0.415355	0.794765	0.936184	1.76349	0.0019	0.0441132	yes
ENSG00000181035	ENSG00000181035	SLC25A42	19:19174807-19223697	Untreated	PF14_ON	OK	1.59314	0.738464	-1.10928	-1.1536	0.0023	0.0499239	yes
ENSG00000181284	ENSG00000181284	TMEM102	17:7323421-7361026	Untreated	PF14_ON	OK	3.08049	2.01994	-0.608848	-2.127	0.0003	0.0114071	yes
ENSG00000181458	ENSG00000181458	TMEM45A	3:100211462-100296288	Untreated	PF14_ON	OK	30.8799	19.3926	-0.671162	-2.96097	5e-05	0.00270243	yes
ENSG00000181495	ENSG00000181495	AC026703,1	5:32689175-32791819	Untreated	PF14_ON	OK	4.79316	7.66414	0.677147	1.81678	0.00195	0.0448179	yes
ENSG00000181577	ENSG00000181577	C6orf223	6:43963459-44045689	Untreated	PF14_ON	OK	9.04472	6.28944	-0.524145	-2.34946	0.0001	0.00478972	yes
ENSG00000181830	ENSG00000181830	SLC35C1	11:45825622-45834566	Untreated	PF14_ON	OK	22.292	17.5428	-0.345651	-1.84268	0.0015	0.0372824	yes
ENSG00000182004	ENSG00000182004	SNRPE	1:203830730-203839678	Untreated	PF14_ON	OK	168.746	280.753	0.734446	3.40658	5e-05	0.00270243	yes
ENSG00000182010	ENSG00000182010	RTKN2	10:63942793-64028466	Untreated	PF14_ON	OK	0.729375	1.38102	0.921002	2.12374	0.00045	0.0154077	yes
ENSG00000182272	ENSG00000182272	B4GALNT4	11:369795-382116	Untreated	PF14_ON	OK	14.3052	7.85914	-0.864097	-2.05929	0.00025	0.0100062	yes
ENSG00000182504	ENSG00000182504	CEP97	3:101442768-101489406	Untreated	PF14_ON	OK	7.93082	4.48527	-0.822273	-2.30386	0.0002	0.00846621	yes
ENSG00000182551	ENSG00000182551	ADI1	2:3501689-3526968	Untreated	PF14_ON	OK	55.2076	79.2024	0.520675	3.21021	5e-05	0.00270243	yes
ENSG00000182585	ENSG00000182585	EPGN	4:75174189-75181024	Untreated	PF14_ON	OK	6.82247	12.3018	0.850498	1.81974	0.00015	0.00675187	yes
ENSG00000182700	ENSG00000182700	IGIP	5:139505520-139508391	Untreated	PF14_ON	OK	0.395899	0.803761	1.02163	2.32989	0.0001	0.00478972	yes
ENSG00000182749	ENSG00000182749	PAQR7	1:26186103-26197744	Untreated	PF14_ON	OK	3.06507	2.22391	-0.462825	-2.31823	5e-05	0.00270243	yes
ENSG00000183260	ENSG00000183260	ABHD16B	20:62492565-62494341	Untreated	PF14_ON	OK	2.69867	1.74768	-0.626812	-2.21692	0.0003	0.0114071	yes
ENSG00000183340	ENSG00000183340	JRKL	11:96123152-96240738	Untreated	PF14_ON	OK	4.1605	5.24314	0.333674	1.73776	0.0015	0.0372824	yes
ENSG00000183386	ENSG00000183386	FHL3	1:38462441-38471278	Untreated	PF14_ON	OK	15.0338	11.1304	-0.433706	-2.22974	5e-05	0.00270243	yes
ENSG00000183527	ENSG00000183527	PSMG1	21:40546694-40555777	Untreated	PF14_ON	OK	104.707	128.857	0.299417	1.82184	0.00195	0.0448179	yes
ENSG00000183688	ENSG00000183688	FAM101B	17:289768-295730	Untreated	PF14_ON	OK	5.13066	3.41589	-0.586882	-3.07174	5e-05	0.00270243	yes
ENSG00000183876	ENSG00000183876	ARSI	5:149675905-149718870	Untreated	PF14_ON	OK	3.3723	1.74664	-0.949148	-2.82345	5e-05	0.00270243	yes
ENSG00000184117	ENSG00000184117	NIPSNAP1	22:29901867-29977326	Untreated	PF14_ON	OK	72.7864	54.8146	-0.409107	-1.76934	0.0015	0.0372824	yes
ENSG00000184160	ENSG00000184160	ADRA2C	4:3768074-3770251	Untreated	PF14_ON	OK	3.53851	2.27937	-0.634507	-2.68759	5e-05	0.00270243	yes
ENSG00000184185	ENSG00000184185	KCNJ12	17:21279508-21323179	Untreated	PF14_ON	OK	5.2382	3.75319	-0.480953	-2.21761	0.00015	0.00675187	yes
ENSG00000184384	ENSG00000184384	MAML2	11:95709761-96076382	Untreated	PF14_ON	OK	1.70384	1.28936	-0.402135	-1.77863	0.00225	0.0492828	yes
ENSG00000184545	ENSG00000184545	DUSP8	11:1575273-1620414	Untreated	PF14_ON	OK	0.885573	2.39828	1.43732	2.22002	0.0006	0.0194091	yes
ENSG00000184557	ENSG00000184557	SOCS3	17:76352863-76356158	Untreated	PF14_ON	OK	6.01991	9.83286	0.707871	3.43689	5e-05	0.00270243	yes
ENSG00000184584	ENSG00000184584	TMEM173	5:138855118-138862520	Untreated	PF14_ON	OK	21.4749	15.8492	-0.438236	-2.08286	0.00025	0.0100062	yes
ENSG00000184613	ENSG00000184613	NELL2	12:44902057-45315631	Untreated	PF14_ON	OK	14.5398	21.6149	0.57202	1.80849	0.00095	0.0274714	yes
ENSG00000184678	ENSG00000184678	HIST2H2BE	1:149856009-149858232	Untreated	PF14_ON	OK	6.10079	8.19405	0.425581	2.2603	0.0001	0.00478972	yes
ENSG00000184792	ENSG00000184792	OSBP2	22:31089768-31303811	Untreated	PF14_ON	OK	74.347	49.7866	-0.578517	-2.89904	5e-05	0.00270243	yes
ENSG00000184900	ENSG00000184900	SUMO3	21:46225531-46238694	Untreated	PF14_ON	OK	70.2907	88.175	0.327038	2.03912	0.00015	0.00675187	yes
ENSG00000184916	ENSG00000184916	JAG2	14:105607317-105647660	Untreated	PF14_ON	OK	31.5897	22.2894	-0.503095	-1.99707	0.0006	0.0194091	yes
ENSG00000185033	ENSG00000185033	SEMA4B	15:90703835-90772911	Untreated	PF14_ON	OK	15.3742	9.70596	-0.663571	-2.6505	5e-05	0.00270243	yes
ENSG00000185112	ENSG00000185112	FAM43A	3:194406621-194409762	Untreated	PF14_ON	OK	0.747697	1.23083	0.719104	2.29202	0.00015	0.00675187	yes
ENSG00000185186	ENSG00000185186	LINC00313	21:44881973-44899414	Untreated	PF14_ON	OK	8.27504	5.13662	-0.687946	-1.84499	0.0016	0.0391395	yes
ENSG00000185189	ENSG00000185189	NRBP2	8:144915439-144924200	Untreated	PF14_ON	OK	5.50566	2.58394	-1.09134	-3.00043	5e-05	0.00270243	yes
ENSG00000185201	ENSG00000185201	IFITM2	11:307630-315272	Untreated	PF14_ON	OK	258.089	188.254	-0.45519	-2.79951	5e-05	0.00270243	yes
ENSG00000185215	ENSG00000185215	TNFAIP2	14:103589778-103603776	Untreated	PF14_ON	OK	36.6324	22.5085	-0.702651	-2.03457	0.0008	0.0242162	yes
ENSG00000185480	ENSG00000185480	PARPBP	12:102513955-102591623	Untreated	PF14_ON	OK	9.21122	12.3889	0.427578	1.86363	0.0011	0.0302549	yes
ENSG00000185519	ENSG00000185519	FAM131C	1:16384263-16400127	Untreated	PF14_ON	OK	4.33437	2.6057	-0.73415	-3.08623	5e-05	0.00270243	yes
ENSG00000185736	ENSG00000185736	ADARB2	10:1228072-1779670	Untreated	PF14_ON	OK	14.9072	10.9369	-0.446802	-2.26713	0.0001	0.00478972	yes
ENSG00000185761	ENSG00000185761	ADAMTSL5	19:1505016-1513603	Untreated	PF14_ON	OK	8.00912	5.16599	-0.632599	-2.22632	5e-05	0.00270243	yes
ENSG00000185808	ENSG00000185808	PIGP	21:38435145-38445470	Untreated	PF14_ON	OK	13.81	20.224	0.550361	2.6322	5e-05	0.00270243	yes
ENSG00000185842	ENSG00000185842	DNAH14	1:225083963-225586996	Untreated	PF14_ON	OK	8.85812	12.9101	0.543431	2.1825	0.0001	0.00478972	yes
ENSG00000185875	ENSG00000185875	THNSL1	10:25305586-25315593	Untreated	PF14_ON	OK	3.36338	5.43409	0.692126	3.65887	5e-05	0.00270243	yes
ENSG00000185900	ENSG00000185900	SGK196	8:42948657-42978577	Untreated	PF14_ON	OK	3.24431	4.97322	0.616269	2.04955	0.00025	0.0100062	yes
ENSG00000185963	ENSG00000185963	BICD2	9:95473644-95527094	Untreated	PF14_ON	OK	14.7426	11.3196	-0.381174	-2.26679	0.0001	0.00478972	yes
ENSG00000186448	ENSG00000186448	ZNF197	3:44596684-44727145	Untreated	PF14_ON	OK	3.62686	5.08366	0.487144	1.72766	0.00195	0.0448179	yes
ENSG00000186603	ENSG00000186603	HPDL	1:45792544-45794347	Untreated	PF14_ON	OK	70.0601	57.1724	-0.293273	-1.82644	0.00095	0.0274714	yes
ENSG00000186868	ENSG00000186868	MAPT	17:43921016-44105700	Untreated	PF14_ON	OK	2.89293	1.31199	-1.14078	-1.37267	0.00215	0.0477684	yes
ENSG00000186918	ENSG00000186918	ZNF395	8:28203101-28347835	Untreated	PF14_ON	OK	8.62841	4.36403	-0.983435	-2.40742	5e-05	0.00270243	yes
ENSG00000187118	ENSG00000187118	CMC1	3:28283074-28390618	Untreated	PF14_ON	OK	43.8542	65.2322	0.572869	1.9167	0.0009	0.0263775	yes
ENSG00000187189	ENSG00000187189	TSPYL4	6:116571150-116575261	Untreated	PF14_ON	OK	3.31034	2.53279	-0.386255	-2.04774	0.0004	0.0142005	yes
ENSG00000187244	ENSG00000187244	BCAM	19:45312327-45324673	Untreated	PF14_ON	OK	17.6599	13.2569	-0.413736	-2.10848	0.0005	0.0168012	yes
ENSG00000187325	ENSG00000187325	TAF9B	X:77385244-77395203	Untreated	PF14_ON	OK	4.97438	8.67862	0.80295	3.2159	5e-05	0.00270243	yes
ENSG00000187456	ENSG00000187456	RDM1	17:34245069-34257777	Untreated	PF14_ON	OK	2.12115	3.56858	0.750505	1.34324	0.00205	0.0463302	yes
ENSG00000187609	ENSG00000187609	EXD3	9:140201347-140317714	Untreated	PF14_ON	OK	5.61712	3.72869	-0.591161	-2.23832	0.00015	0.00675187	yes
ENSG00000187626	ENSG00000187626	ZKSCAN4	6:28212400-28227011	Untreated	PF14_ON	OK	2.20328	3.49427	0.665338	2.3596	0.0001	0.00478972	yes
ENSG00000187676	ENSG00000187676	B3GALTL	13:31774072-31906413	Untreated	PF14_ON	OK	1.78174	2.67571	0.586631	2.68767	5e-05	0.00270243	yes
ENSG00000187720	ENSG00000187720	THSD4	15:71389290-72075722	Untreated	PF14_ON	OK	4.75396	3.40463	-0.481632	-1.91109	0.00135	0.0348739	yes
ENSG00000187800	ENSG00000187800	PEAR1	1:156863489-156886226	Untreated	PF14_ON	OK	1.50175	0.814828	-0.882078	-1.31985	0.00185	0.0433236	yes
ENSG00000187961	ENSG00000187961	KLHL17	1:895966-901095	Untreated	PF14_ON	OK	7.81903	5.56962	-0.48941	-1.85387	0.0013	0.0339669	yes
ENSG00000188026	ENSG00000188026	RILPL1	12:123942187-124018265	Untreated	PF14_ON	OK	6.64802	4.6596	-0.512718	-1.87983	0.00075	0.0231225	yes
ENSG00000188157	ENSG00000188157	AGRN	1:955502-991496	Untreated	PF14_ON	OK	61.4418	49.4124	-0.314346	-1.5593	0.00125	0.033059	yes
ENSG00000188290	ENSG00000188290	HES4	1:934341-935552	Untreated	PF14_ON	OK	5.77619	3.05569	-0.918621	-2.84986	5e-05	0.00270243	yes
ENSG00000188505	ENSG00000188505	NCCRP1	19:39687600-39692524	Untreated	PF14_ON	OK	9.86744	7.64242	-0.368646	-1.96805	0.00065	0.0207173	yes
ENSG00000188566	ENSG00000188566	NDOR1	9:140100146-140111461	Untreated	PF14_ON	OK	19.7368	16.1595	-0.2885	-1.675	0.0023	0.0499239	yes
ENSG00000188660	ENSG00000188660	LINC00319	21:44866480-44873773	Untreated	PF14_ON	OK	3.24973	2.41731	-0.42692	-2.19459	0.0001	0.00478972	yes
ENSG00000188707	ENSG00000188707	C7orf29	7:149941004-150035239	Untreated	PF14_ON	OK	7.81821	4.74052	-0.721793	-1.81276	0.0023	0.0499239	yes
ENSG00000188910	ENSG00000188910	GJB3	1:35178337-35325417	Untreated	PF14_ON	OK	10.3416	5.52555	-0.904265	-2.35445	5e-05	0.00270243	yes
ENSG00000196139	ENSG00000196139	AKR1C3	10:5077545-5149878	Untreated	PF14_ON	OK	50.95	68.3891	0.424685	2.52359	5e-05	0.00270243	yes
ENSG00000196152	ENSG00000196152	ZNF79	9:130186660-130207651	Untreated	PF14_ON	OK	3.2521	4.67255	0.522837	2.60312	5e-05	0.00270243	yes
ENSG00000196205	ENSG00000196205	EEF1A1P5	9:135894815-135896553	Untreated	PF14_ON	OK	62.4749	81.7065	0.387175	2.39462	5e-05	0.00270243	yes
ENSG00000196214	ENSG00000196214	ZNF766	19:52772823-52871031	Untreated	PF14_ON	OK	3.80654	5.86758	0.624285	1.75615	0.0008	0.0242162	yes
ENSG00000196422	ENSG00000196422	PPP1R26	9:138354572-138380739	Untreated	PF14_ON	OK	14.6602	10.1533	-0.529955	-2.47398	5e-05	0.00270243	yes
ENSG00000196502	ENSG00000196502	SULT1A1	16:28616902-28634946	Untreated	PF14_ON	OK	12.2869	9.2144	-0.415154	-1.86071	0.00135	0.0348739	yes
ENSG00000196526	ENSG00000196526	AFAP1	4:7760440-7942022	Untreated	PF14_ON	OK	33.8444	23.5348	-0.524121	-2.90771	5e-05	0.00270243	yes
ENSG00000196730	ENSG00000196730	DAPK1	9:90112142-90323548	Untreated	PF14_ON	OK	9.24112	6.0163	-0.619191	-1.99813	5e-05	0.00270243	yes
ENSG00000196756	ENSG00000196756	RP4-564F22,2	20:37049234-37063996	Untreated	PF14_ON	OK	59.524	45.6271	-0.383582	-1.8921	0.0006	0.0194091	yes
ENSG00000197044	ENSG00000197044	ZNF441	19:11877814-11894893	Untreated	PF14_ON	OK	0.296059	1.1742	1.98772	2.32968	5e-05	0.00270243	yes
ENSG00000197062	ENSG00000197062	RP5-874C20,3	6:28234787-28245974	Untreated	PF14_ON	OK	4.26506	6.01706	0.496492	2.22734	0.0003	0.0114071	yes
ENSG00000197170	ENSG00000197170	PSMD12	17:65334031-65362743	Untreated	PF14_ON	OK	56.9842	77.7619	0.448501	2.41001	5e-05	0.00270243	yes
ENSG00000197498	ENSG00000197498	RPF2	6:111303217-111347303	Untreated	PF14_ON	OK	18.9246	24.4184	0.36771	1.9453	0.00105	0.0293452	yes
ENSG00000197562	ENSG00000197562	RAB40C	16:639356-684116	Untreated	PF14_ON	OK	10.0386	7.03075	-0.513803	-2.29934	5e-05	0.00270243	yes
ENSG00000197594	ENSG00000197594	ENPP1	6:132129155-132216295	Untreated	PF14_ON	OK	2.06932	3.04798	0.558699	1.8706	0.00035	0.0129009	yes
ENSG00000197780	ENSG00000197780	TAF13	1:109605107-109618624	Untreated	PF14_ON	OK	24.514	32.3406	0.399743	2.06207	0.00045	0.0154077	yes
ENSG00000197903	ENSG00000197903	HIST1H2BK	6:27106072-27114619	Untreated	PF14_ON	OK	39.4157	61.3352	0.637944	3.54253	5e-05	0.00270243	yes
ENSG00000197961	ENSG00000197961	ZNF121	19:9676291-9695209	Untreated	PF14_ON	OK	4.27612	5.54506	0.374901	1.96407	0.0005	0.0168012	yes
ENSG00000197976	ENSG00000197976	AKAP17A	X:1710485-1721407	Untreated	PF14_ON	OK	9.36598	7.00046	-0.41998	-2.27017	5e-05	0.00270243	yes
ENSG00000198125	ENSG00000198125	MB	22:36002810-36033998	Untreated	PF14_ON	OK	28.9489	17.9624	-0.688525	-3.20359	5e-05	0.00270243	yes
ENSG00000198169	ENSG00000198169	ZNF251	8:145946297-145981802	Untreated	PF14_ON	OK	5.06779	2.82548	-0.842863	-2.20205	5e-05	0.00270243	yes
ENSG00000198435	ENSG00000198435	NRARP	9:140194082-140196703	Untreated	PF14_ON	OK	4.29824	3.30379	-0.379624	-1.94171	0.0008	0.0242162	yes
ENSG00000198477	ENSG00000198477	ZNF280B	22:22838766-22863505	Untreated	PF14_ON	OK	0.586135	0.838721	0.516957	1.89602	0.0015	0.0372824	yes
ENSG00000198517	ENSG00000198517	MAFK	7:1570349-1582679	Untreated	PF14_ON	OK	23.5781	16.2099	-0.540574	-3.01138	5e-05	0.00270243	yes
ENSG00000198551	ENSG00000198551	ZNF627	19:11670188-11729950	Untreated	PF14_ON	OK	4.12135	5.55154	0.429772	1.73956	0.00145	0.0366919	yes
ENSG00000198722	ENSG00000198722	UNC13B	9:35161998-35405335	Untreated	PF14_ON	OK	11.1678	13.6634	0.290982	1.75679	0.00165	0.0398676	yes
ENSG00000198727	ENSG00000198727	MT-CYB	MT:14746-15887	Untreated	PF14_ON	OK	439.893	543.129	0.30414	1.94926	0.001	0.0284056	yes
ENSG00000198786	ENSG00000198786	MT-ND5	MT:12336-14148	Untreated	PF14_ON	OK	227.687	278.539	0.290831	1.86324	0.0012	0.0320891	yes
ENSG00000198816	ENSG00000198816	ZNF358	19:7541760-7585912	Untreated	PF14_ON	OK	19.3561	12.0577	-0.682841	-3.07861	5e-05	0.00270243	yes
ENSG00000198818	ENSG00000198818	SFT2D1	6:166733215-166756079	Untreated	PF14_ON	OK	37.4522	49.7536	0.40975	2.29479	5e-05	0.00270243	yes
ENSG00000198830	ENSG00000198830	HMGN2	1:26798940-26802463	Untreated	PF14_ON	OK	415.196	576.234	0.472863	2.54909	5e-05	0.00270243	yes
ENSG00000198840	ENSG00000198840	MT-ND3	MT:10058-10404	Untreated	PF14_ON	OK	820.881	1225.23	0.577813	3.66171	5e-05	0.00270243	yes
ENSG00000198856	ENSG00000198856	OSTC	4:109571739-109588976	Untreated	PF14_ON	OK	58.5069	75.6421	0.370582	2.14804	0.00025	0.0100062	yes
ENSG00000198933	ENSG00000198933	TBKBP1	17:45771446-45789416	Untreated	PF14_ON	OK	3.0925	1.78643	-0.791691	-1.76282	0.0017	0.0407352	yes
ENSG00000198954	ENSG00000198954	KIAA1279	10:70748486-70776738	Untreated	PF14_ON	OK	12.1626	15.456	0.345713	1.86193	0.00085	0.0252536	yes
ENSG00000198959	ENSG00000198959	TGM2	20:36756862-36794980	Untreated	PF14_ON	OK	34.6055	16.0607	-1.10747	-6.48477	5e-05	0.00270243	yes
ENSG00000199916	ENSG00000199916	RMRP	9:35657747-35658015	Untreated	PF14_ON	OK	43.7667	13.4277	-1.70462	-3.22964	5e-05	0.00270243	yes
ENSG00000202198	ENSG00000202198	RN7SK	6:52860417-52860748	Untreated	PF14_ON	OK	56.3613	20.6699	-1.44717	-6.08503	5e-05	0.00270243	yes
ENSG00000203485	ENSG00000203485	INF2	14:105155942-105185942	Untreated	PF14_ON	OK	63.3741	49.3815	-0.359922	-2.05797	0.00035	0.0129009	yes
ENSG00000203950	ENSG00000203950	FAM127B	X:134184961-134186226	Untreated	PF14_ON	OK	91.1762	69.8583	-0.384226	-2.01455	0.00035	0.0129009	yes
ENSG00000204019	ENSG00000204019	CXorf61	X:115592848-115594164	Untreated	PF14_ON	OK	55.8671	42.8509	-0.382673	-2.04872	0.00035	0.0129009	yes
ENSG00000204219	ENSG00000204219	TCEA3	1:23707553-23751233	Untreated	PF14_ON	OK	11.4228	6.81669	-0.74477	-3.59187	5e-05	0.00270243	yes
ENSG00000204228	ENSG00000204228	HSD17B8	6:33172418-33174608	Untreated	PF14_ON	OK	22.7741	17.7278	-0.361378	-1.95357	0.0006	0.0194091	yes
ENSG00000204386	ENSG00000204386	NEU1	6:31825435-31830683	Untreated	PF14_ON	OK	21.2295	26.4565	0.317551	1.85632	0.0015	0.0372824	yes
ENSG00000204388	ENSG00000204388	HSPA1B	6:31795511-31798031	Untreated	PF14_ON	OK	25.7919	17.4936	-0.560095	-3.31866	5e-05	0.00270243	yes
ENSG00000204389	ENSG00000204389	HSPA1A	6:31777395-31785717	Untreated	PF14_ON	OK	48.557	30.3864	-0.676254	-4.0729	5e-05	0.00270243	yes
ENSG00000204682	ENSG00000204682	C10orf114	10:21781586-21786191	Untreated	PF14_ON	OK	4.08473	3.03983	-0.426249	-2.2677	5e-05	0.00270243	yes
ENSG00000204991	ENSG00000204991	SPIRE2	16:89884586-89937727	Untreated	PF14_ON	OK	8.27163	6.17889	-0.420825	-1.83248	0.00125	0.033059	yes
ENSG00000205423	ENSG00000205423	CNEP1R1	16:50058320-50070999	Untreated	PF14_ON	OK	3.11022	5.3063	0.77069	1.68277	0.0017	0.0407352	yes
ENSG00000205517	ENSG00000205517	RGL3	19:11488235-11530018	Untreated	PF14_ON	OK	3.78369	1.64982	-1.19748	-1.7315	5e-05	0.00270243	yes
ENSG00000205765	ENSG00000205765	C5orf51	5:41904289-41921738	Untreated	PF14_ON	OK	9.51911	12.9926	0.448788	2.28218	5e-05	0.00270243	yes
ENSG00000205981	ENSG00000205981	DNAJC19	3:180701496-181554668	Untreated	PF14_ON	OK	25.1352	34.6787	0.464339	2.02328	0.0003	0.0114071	yes
ENSG00000206262	ENSG00000206262	C3orf72	3:138666075-138672293	Untreated	PF14_ON	OK	2.47955	1.63544	-0.600396	-1.73272	0.002	0.0455087	yes
ENSG00000212864	ENSG00000212864	RNF208	9:140114706-140116033	Untreated	PF14_ON	OK	2.79889	1.40925	-0.989924	-2.43561	0.0002	0.00846621	yes
ENSG00000213362	ENSG00000213362	FTH1P12	9:15527130-15527681	Untreated	PF14_ON	OK	59.512	79.9363	0.42567	2.28952	5e-05	0.00270243	yes
ENSG00000213445	ENSG00000213445	SIPA1	11:65405567-65418401	Untreated	PF14_ON	OK	20.7554	14.7193	-0.49578	-1.96872	0.00045	0.0154077	yes
ENSG00000213588	ENSG00000213588	ZBTB9	6:33422355-33425325	Untreated	PF14_ON	OK	5.00692	6.77865	0.437075	2.30643	0.0001	0.00478972	yes
ENSG00000213683	ENSG00000213683	AC002056,3	22:51193095-51193862	Untreated	PF14_ON	OK	1.92051	3.5903	0.902616	2.10925	0.00045	0.0154077	yes
ENSG00000213859	ENSG00000213859	KCTD11	17:7255207-7258263	Untreated	PF14_ON	OK	4.12949	2.60984	-0.662002	-3.08804	5e-05	0.00270243	yes
ENSG00000213923	ENSG00000213923	CSNK1E	22:38686696-38794934	Untreated	PF14_ON	OK	147.568	109.596	-0.42919	-2.19571	0.0002	0.00846621	yes
ENSG00000214113	ENSG00000214113	LYRM4	6:5108652-5261172	Untreated	PF14_ON	OK	39.9512	50.3729	0.334408	1.82404	0.00155	0.0382401	yes
ENSG00000214248	ENSG00000214248	AC010336,1	19:7953389-7968427	Untreated	PF14_ON	OK	2.46452	1.79624	-0.456324	-2.28118	0.00015	0.00675187	yes
ENSG00000214262	ENSG00000214262	ANKRD36BP1	1:168214802-168216581	Untreated	PF14_ON	OK	1.1518	2.07873	0.851807	2.21163	0.00025	0.0100062	yes
ENSG00000214826	ENSG00000214826	DDX12P	12:9570308-9600825	Untreated	PF14_ON	OK	1.52135	0.97816	-0.637211	-2.54713	5e-05	0.00270243	yes
ENSG00000214860	ENSG00000214860	EVPLL	17:18280975-18292961	Untreated	PF14_ON	OK	2.92552	1.89384	-0.627379	-1.76148	0.002	0.0455087	yes
ENSG00000215033	ENSG00000215033	AL603965,1	10:47740329-47770871	Untreated	PF14_ON	OK	1.81328	1.03635	-0.80709	-1.76306	0.00205	0.0463302	yes
ENSG00000215784	ENSG00000215784	FAM72D	1:143896451-143913143	Untreated	PF14_ON	OK	0.791059	1.43895	0.863162	2.50924	0.0001	0.00478972	yes
ENSG00000215908	ENSG00000215908	CROCCP2	1:16944750-16971178	Untreated	PF14_ON	OK	6.07337	4.54593	-0.417922	-2.07724	0.0004	0.0142005	yes
ENSG00000217094	ENSG00000217094	PPIAP31	10:32477250-32477745	Untreated	PF14_ON	OK	13.0415	18.9884	0.542007	2.36817	5e-05	0.00270243	yes
ENSG00000218891	ENSG00000218891	ZNF579	19:56088898-56092211	Untreated	PF14_ON	OK	7.6484	5.33316	-0.520168	-2.43688	5e-05	0.00270243	yes
ENSG00000219607	ENSG00000219607	PPP1R3G	6:5085719-5087455	Untreated	PF14_ON	OK	2.22653	0.596677	-1.89977	-4.48685	5e-05	0.00270243	yes
ENSG00000220785	ENSG00000220785	MTMR9LP	1:32697258-32707221	Untreated	PF14_ON	OK	1.70184	0.810311	-1.07055	-2.31928	0.0001	0.00478972	yes
ENSG00000221926	ENSG00000221926	TRIM16	17:15468796-15587625	Untreated	PF14_ON	OK	39.2372	51.9369	0.404537	1.96478	0.00025	0.0100062	yes
ENSG00000221978	ENSG00000221978	CCNL2	1:1321090-1334708	Untreated	PF14_ON	OK	36.1449	18.3219	-0.980218	-4.63267	5e-05	0.00270243	yes
ENSG00000224081	ENSG00000224081	RP11-86H7,1	1:95104016-95285837	Untreated	PF14_ON	OK	6.88574	4.90049	-0.490687	-1.85929	0.00025	0.0100062	yes
ENSG00000224177	ENSG00000224177	LINC00570	2:11534106-11543203	Untreated	PF14_ON	OK	2.84857	6.16652	1.11422	2.30396	0.0002	0.00846621	yes
ENSG00000224578	ENSG00000224578	CTD-2119F7,2	16:51679666-51681043	Untreated	PF14_ON	OK	29.6695	42.5234	0.519279	2.85495	5e-05	0.00270243	yes
ENSG00000224930	ENSG00000224930	LINC00162	21:46419121-46424642	Untreated	PF14_ON	OK	80.2562	55.6598	-0.527976	-3.05198	5e-05	0.00270243	yes
ENSG00000225138	ENSG00000225138	CTD-2228K2,7	5:473424-524447	Untreated	PF14_ON	OK	1.29059	0.616765	-1.06524	-2.78343	5e-05	0.00270243	yes
ENSG00000225210	ENSG00000225210	AL589743,1	14:19650017-19718563	Untreated	PF14_ON	OK	10.1289	6.03505	-0.747035	-2.22229	0.0002	0.00846621	yes
ENSG00000225697	ENSG00000225697	SLC26A6	3:48663155-48672926	Untreated	PF14_ON	OK	10.181	7.31975	-0.476016	-1.69917	0.0007	0.0219241	yes
ENSG00000225840	ENSG00000225840	RNA45S5	Y:10036112-10036711	Untreated	PF14_ON	OK	19.958	8.58686	-1.21677	-5.12904	5e-05	0.00270243	yes
ENSG00000226210	ENSG00000226210	ABC7-42389800N19,1	12:73724-91218	Untreated	PF14_ON	OK	3.44111	2.06627	-0.735847	-2.92192	5e-05	0.00270243	yes
ENSG00000226608	ENSG00000226608	FTLP3	20:4004551-4005091	Untreated	PF14_ON	OK	30.4904	46.0118	0.593647	2.38296	0.0001	0.00478972	yes
ENSG00000226958	ENSG00000226958	RNA28S5	X:108297360-108297792	Untreated	PF14_ON	OK	9287.02	2854.76	-1.70184	-10.6656	5e-05	0.00270243	yes
ENSG00000227184	ENSG00000227184	EPPK1	8:144939496-144952632	Untreated	PF14_ON	OK	8.8851	5.04094	-0.817695	-4.84686	5e-05	0.00270243	yes
ENSG00000227195	ENSG00000227195	RP3-410C9,1	20:26167555-26232162	Untreated	PF14_ON	OK	3.55717	0.497122	-2.83906	-1.65318	5e-05	0.00270243	yes
ENSG00000227764	ENSG00000227764	RP11-354K1,1	1:211809247-211827923	Untreated	PF14_ON	OK	5.30889	3.46266	-0.616532	-2.08221	0.00045	0.0154077	yes
ENSG00000228594	ENSG00000228594	C1orf233	1:1533391-1535476	Untreated	PF14_ON	OK	13.1995	9.35216	-0.497114	-2.67192	5e-05	0.00270243	yes
ENSG00000229132	ENSG00000229132	EIF4A1P10	X:91034259-91878229	Untreated	PF14_ON	OK	10.148	13.0017	0.357495	1.86925	0.001	0.0284056	yes
ENSG00000229953	ENSG00000229953	RP11-284F21,7	1:156611181-156631216	Untreated	PF14_ON	OK	27.6778	21.0549	-0.394573	-1.94827	0.00065	0.0207173	yes
ENSG00000230629	ENSG00000230629	RPS23P8	X:70182813-70183143	Untreated	PF14_ON	OK	86.7857	113.855	0.391673	2.05818	0.0002	0.00846621	yes
ENSG00000232119	ENSG00000232119	MCTS1	X:119727864-119754929	Untreated	PF14_ON	OK	62.0975	85.1683	0.455781	2.73097	5e-05	0.00270243	yes
ENSG00000232434	ENSG00000232434	C9orf172	9:139738866-139741797	Untreated	PF14_ON	OK	1.05692	0.652351	-0.696145	-2.01343	0.00075	0.0231225	yes
ENSG00000232442	ENSG00000232442	CTD-3184A7,4	20:62258579-62260177	Untreated	PF14_ON	OK	4.8925	2.73216	-0.840528	-1.87595	0.00195	0.0448179	yes
ENSG00000232774	ENSG00000232774	RP11-47I22,3	14:61654276-62125414	Untreated	PF14_ON	OK	6.46584	4.03116	-0.681641	-1.8448	0.0009	0.0263775	yes
ENSG00000233429	ENSG00000233429	HOTAIRM1	7:27132611-27142430	Untreated	PF14_ON	OK	13.3796	6.83807	-0.968379	-2.60316	5e-05	0.00270243	yes
ENSG00000233608	ENSG00000233608	TWIST2	2:239756672-239795893	Untreated	PF14_ON	OK	6.39114	4.28332	-0.577344	-2.55495	5e-05	0.00270243	yes
ENSG00000234771	ENSG00000234771	RP11-395P17,3	9:130873449-130881013	Untreated	PF14_ON	OK	1.6702	1.03146	-0.695335	-2.42837	5e-05	0.00270243	yes
ENSG00000236081	ENSG00000236081	AC074389,9	7:1727754-1787590	Untreated	PF14_ON	OK	35.5683	27.0051	-0.397362	-1.85285	0.00175	0.0415429	yes
ENSG00000236499	ENSG00000236499	EM:AC006547,7	22:20194099-20194706	Untreated	PF14_ON	OK	4.36272	2.48606	-0.811367	-1.87296	0.00215	0.0477684	yes
ENSG00000236603	ENSG00000236603	RANP1	6:30453716-30454367	Untreated	PF14_ON	OK	8.55377	12.7863	0.579969	2.50011	5e-05	0.00270243	yes
ENSG00000236824	ENSG00000236824	BCYRN1	2:47419543-47572213	Untreated	PF14_ON	OK	4.22644	5.17099	0.290997	1.75424	0.002	0.0455087	yes
ENSG00000237424	ENSG00000237424	FOXD2-AS1	1:47897804-47900313	Untreated	PF14_ON	OK	1.66009	0.65663	-1.33811	-3.82652	5e-05	0.00270243	yes
ENSG00000238120	ENSG00000238120	CTA-941F9,9	22:46000311-46001501	Untreated	PF14_ON	OK	3.48958	1.31783	-1.40489	-2.2105	0.001	0.0284056	yes
ENSG00000239704	ENSG00000239704	CDRT4	17:15339331-15466909	Untreated	PF14_ON	OK	4.54174	2.02433	-1.1658	-1.95012	0.0008	0.0242162	yes
ENSG00000239887	ENSG00000239887	C1orf226	1:162039563-162356600	Untreated	PF14_ON	OK	5.19006	3.42755	-0.598574	-1.90884	0.00065	0.0207173	yes
ENSG00000240489	ENSG00000240489	SETP14	3:155705092-155705965	Untreated	PF14_ON	OK	13.9465	17.7129	0.344897	1.82565	0.0012	0.0320891	yes
ENSG00000242110	ENSG00000242110	AMACR	5:33986282-34124633	Untreated	PF14_ON	OK	5.52108	8.29424	0.587161	2.188	0.00035	0.0129009	yes
ENSG00000243137	ENSG00000243137	PSG4	19:43696853-43711451	Untreated	PF14_ON	OK	3.71105	2.06421	-0.846237	-1.79123	5e-05	0.00270243	yes
ENSG00000243199	ENSG00000243199	RP11-408P14,1	4:66185280-66563747	Untreated	PF14_ON	OK	8.95257	11.7155	0.388044	1.83124	0.0013	0.0339669	yes
ENSG00000243649	ENSG00000243649	CFB	6:31865561-31919861	Untreated	PF14_ON	OK	14.4282	9.62104	-0.584627	-1.79004	0.0021	0.0469947	yes
ENSG00000244122	ENSG00000244122	UGT1A7	2:234526290-234681956	Untreated	PF14_ON	OK	2.32789	1.43994	-0.693013	-2.12681	0.00035	0.0129009	yes
ENSG00000245532	ENSG00000245532	NEAT1	11:65190244-65213011	Untreated	PF14_ON	OK	178.037	128.966	-0.465186	-2.17184	0.00025	0.0100062	yes
ENSG00000245910	ENSG00000245910	SNHG6	8:67782983-67838633	Untreated	PF14_ON	OK	112.54	176.264	0.647301	3.19827	5e-05	0.00270243	yes
ENSG00000247095	ENSG00000247095	MIR210HG	11:565659-568457	Untreated	PF14_ON	OK	6.08307	1.10506	-2.46068	-2.51165	5e-05	0.00270243	yes
ENSG00000247596	ENSG00000247596	TWF2	3:52255095-52273183	Untreated	PF14_ON	OK	48.7392	37.1524	-0.391625	-2.36366	0.0001	0.00478972	yes
ENSG00000247844	ENSG00000247844	CCAT1	8:128220110-128231333	Untreated	PF14_ON	OK	41.1507	32.0981	-0.358431	-2.18487	0.0001	0.00478972	yes
ENSG00000249115	ENSG00000249115	HAUS5	19:36103645-36116251	Untreated	PF14_ON	OK	14.6138	11.1639	-0.388492	-1.95706	0.00025	0.0100062	yes
ENSG00000249628	ENSG00000249628	RP3-340I3,1	12:1609690-1616484	Untreated	PF14_ON	OK	7.66966	10.5465	0.459524	2.45152	5e-05	0.00270243	yes
ENSG00000249992	ENSG00000249992	TMEM158	3:45265957-45267770	Untreated	PF14_ON	OK	9.17937	5.21891	-0.814646	-4.27564	5e-05	0.00270243	yes
ENSG00000250208	ENSG00000250208	RP11-143E21,7	12:130634893-130646801	Untreated	PF14_ON	OK	13.7072	8.29254	-0.725046	-2.39502	5e-05	0.00270243	yes
ENSG00000250899	ENSG00000250899	RP11-253E3,3	12:3150602-3154116	Untreated	PF14_ON	OK	3.18245	2.25529	-0.496823	-2.48517	5e-05	0.00270243	yes
ENSG00000251322	ENSG00000251322	SHANK3	22:51112842-51171726	Untreated	PF14_ON	OK	1.41561	0.886666	-0.674956	-3.29661	5e-05	0.00270243	yes
ENSG00000251562	ENSG00000251562	MALAT1	11:65265232-65273940	Untreated	PF14_ON	OK	19.3409	10.5978	-0.86789	-4.14868	5e-05	0.00270243	yes
ENSG00000253738	ENSG00000253738	GS1-251I9,4	8:92072136-92082417	Untreated	PF14_ON	OK	5.0592	6.52587	0.367263	1.90462	0.0009	0.0263775	yes
ENSG00000253882	ENSG00000253882	RP11-61L23,2	7:143318042-143534026	Untreated	PF14_ON	OK	0.872259	0.144313	-2.59556	-0.821536	5e-05	0.00270243	yes
ENSG00000254470	ENSG00000254470	AP5B1	11:65543363-65548273	Untreated	PF14_ON	OK	10.9231	6.99317	-0.643359	-2.89823	5e-05	0.00270243	yes
ENSG00000254667	ENSG00000254667	AP000783,1	11:123301057-123306427	Untreated	PF14_ON	OK	7.08107	4.09927	-0.788601	-3.31158	5e-05	0.00270243	yes
ENSG00000254893	ENSG00000254893	RP11-466P24,2	5:75377770-75649764	Untreated	PF14_ON	OK	4.607	7.16941	0.638027	1.89894	0.0011	0.0302549	yes
ENSG00000257267	ENSG00000257267	ZNF271	18:32870245-32890730	Untreated	PF14_ON	OK	4.88754	6.66826	0.448202	1.99219	0.00045	0.0154077	yes
ENSG00000257742	ENSG00000257742	RP11-350F4,2	12:44112795-44117803	Untreated	PF14_ON	OK	0.816109	1.24918	0.614142	2.55237	5e-05	0.00270243	yes
ENSG00000259623	ENSG00000259623	RP11-156E6,1	17:40004769-40007699	Untreated	PF14_ON	OK	1.05719	2.14362	1.01981	3.86564	5e-05	0.00270243	yes
ENSG00000259758	ENSG00000259758	CTA-204B4,6	8:141530254-141539600	Untreated	PF14_ON	OK	5.43224	7.03374	0.372746	2.22708	0.00035	0.0129009	yes
ENSG00000260260	ENSG00000260260	RP11-304L19,5	16:2204797-2205359	Untreated	PF14_ON	OK	41.0115	26.3931	-0.635864	-2.91209	5e-05	0.00270243	yes
ENSG00000260261	ENSG00000260261	RP11-480A16,1	3:195676058-195679566	Untreated	PF14_ON	OK	0.998486	0.505013	-0.98342	-2.85952	5e-05	0.00270243	yes
ENSG00000260359	ENSG00000260359	RP11-4F5,2	15:95024039-95027181	Untreated	PF14_ON	OK	1.40846	0.949789	-0.568443	-2.00972	0.00105	0.0293452	yes
ENSG00000260708	ENSG00000260708	CTA-29F11,1	22:47157790-47158460	Untreated	PF14_ON	OK	11.2437	7.55221	-0.574146	-2.39506	0.0003	0.0114071	yes
ENSG00000260923	ENSG00000260923	AC137934,1	16:90252404-90289086	Untreated	PF14_ON	OK	0.752692	10.9335	3.86055	3.13383	5e-05	0.00270243	yes
ENSG00000261040	ENSG00000261040	CTD-2319I12,1	17:58156669-58169246	Untreated	PF14_ON	OK	12.6524	8.61287	-0.554847	-1.84815	0.00105	0.0293452	yes
ENSG00000261221	ENSG00000261221	ZNF865	19:56116770-56128635	Untreated	PF14_ON	OK	4.59192	3.34383	-0.457594	-2.41075	5e-05	0.00270243	yes
ENSG00000261706	ENSG00000261706	AP001505,9	21:46414276-46415100	Untreated	PF14_ON	OK	14.7505	9.47736	-0.638209	-3.13146	5e-05	0.00270243	yes
ENSG00000261716	ENSG00000261716	RP11-196G18,22	1:149816064-149820591	Untreated	PF14_ON	OK	1.15166	0.715112	-0.687472	-2.59398	5e-05	0.00270243	yes
ENSG00000261762	ENSG00000261762	RP11-650L12,2	15:78857861-78913637	Untreated	PF14_ON	OK	3.67782	5.2443	0.511897	1.8881	0.00105	0.0293452	yes
ENSG00000263563	ENSG00000263563	UBBP4	17:21729600-21731762	Untreated	PF14_ON	OK	38.543	60.3569	0.647048	2.80373	5e-05	0.00270243	yes
ENSG00000263899	ENSG00000263899	RP11-214C8,5	17:62116509-62119203	Untreated	PF14_ON	OK	0.327407	0.653678	0.997493	1.9908	0.00125	0.033059	yes
ENSG00000264148	ENSG00000264148	RP11-848P1,7	17:29335171-29335337	Untreated	PF14_ON	OK	0	2.7953	inf	#NAME?	0.00145	0.0366919	yes
ENSG00000264364	ENSG00000264364	RP11-159D12,9	17:56168908-56172897	Untreated	PF14_ON	OK	2.00571	2.67493	0.41539	2.11054	0.0004	0.0142005	yes
ENSG00000266088	ENSG00000266088	RP5-1028K7,2	17:38673277-38683254	Untreated	PF14_ON	OK	4.50213	2.31288	-0.960918	-2.81616	5e-05	0.00270243	yes
ENSG00000266405	ENSG00000266405	CBX3P2	18:2652168-2655394	Untreated	PF14_ON	OK	9.36988	0.160583	-5.86664	-0.897452	0.0004	0.0142005	yes
ENSG00000267321	ENSG00000267321	RP11-1094M14,11	17:33895138-33901811	Untreated	PF14_ON	OK	13.5776	10.3274	-0.394758	-2.09734	0.0002	0.00846621	yes
ENSG00000267519	ENSG00000267519	CTD-3252C9,4	19:13945329-13947173	Untreated	PF14_ON	OK	8.41078	4.30684	-0.96561	-4.89205	5e-05	0.00270243	yes
ENSG00000267530	ENSG00000267530	AC006273,5	19:782795-785080	Untreated	PF14_ON	OK	7.40905	4.66466	-0.667517	-2.52605	5e-05	0.00270243	yes
ENSG00000268205	ENSG00000268205	CTC-444N24,11	19:57815672-57819930	Untreated	PF14_ON	OK	0.624546	1.10056	0.817352	2.83272	5e-05	0.00270243	yes
ENSG00000269926	ENSG00000269926	RP11-442H21,2	10:74033677-74035794	Untreated	PF14_ON	OK	115.298	189.034	0.713271	3.21932	5e-05	0.00270243	yes
ENSG00000270674	ENSG00000270674	RP11-216F19,2	3:38532214-38534633	Untreated	PF14_ON	OK	0.773083	1.32134	0.773306	2.21842	0.00045	0.0154077	yes
